# Supplementary material for: Selection and the direction of phenotypic evolution
Source: eLife. 2023 Aug 31;12:e80993. doi: 10.7554/eLife.80993 (PMC10564456; doi:10.7554/eLife.80993)
Supplement: Figure 1—source data 1. [file elife-80993-fig1-data1.txt]

exper_data_id	data_id	pop_label	data_group_name	date_str	time_str	exper_duration_s	trackL	n_tracks	mean_nb_tracks	logD	temperature	rel_humidity	location_label	env_label	T12	T13	T21	T23	T31	T32
B101-20180122_101915_proc	A6140L13_NGM_B101	A6140L13	B101	20180122	101915	1196.971	348.728439059159	2669	777.59294406372	2.89075231111563	21.6	60	Paris2	NGM	-1.51770797672102	-2.51601974308165	-0.996516585628832	-4.34594979195575	-0.356077499125029	-2.17080138879958
B101-20180122_104222_proc	A6140L331_NGM_B101	A6140L331	B101	20180122	104222	1198.147	844.932291666667	1017	717.187574333533	2.85563275656621	22.2	58	Paris2	NGM	-2.34589229563829	-2.95145515572417	-0.70194519379573	-4.10190287019897	-0.171184438913866	-2.64675480268405
B101-20180122_110325_proc	A6140L246_NGM_B101	A6140L246	B101	20180122	110325	1197.156	525.830230010953	1934	849.476312895882	2.92915127334981	22.9	54	Paris2	NGM	-1.85176574075532	-2.77674852171686	-0.837251974394307	-4.01369352909699	-0.255723174925154	-2.36787776320795
B101-20180122_112523_proc	A6140L273_NGM_B101	A6140L273	B101	20180122	112523	1197.478	483.382319173364	1773	715.701542654123	2.8547319533121	23.2	53	Paris2	NGM	-1.57772992510159	-2.37742793736191	-0.446412448171118	-4.30128486477788	-0.0958485045926355	-2.96373075440664
B101-20180122_114610_proc	A6140L236_NGM_B101	A6140L236	B101	20180122	114610	1198.189	197.297542735043	3945	649.596020402243	2.81264335563792	23.5	52	Paris2	NGM	-1.03181866890364	-2.01713109156308	-1.13132463503746	-3.16373872972532	-0.0559898954804201	-1.18411345558597
B101-20180122_120841_proc	A6140L228_NGM_B101	A6140L228	B101	20180122	120841	1204.895	616.765682656827	1038	531.334911836953	2.72536835255573	23.6	51	Paris2	NGM	-1.68026186664941	-2.418828072649	-0.530593723838268	-4.49185373633055	-0.100256812932931	-2.9372016456246
B101-20180122_122941_proc	A6140L247_NGM_B101	A6140L247	B101	20180122	122941	1199.721	100.063672922252	41667	3475.26888305821	3.54098841177819	23.8	50	Paris2	NGM	-1.18766696117167	-2.75110184283191	-2.95042723376875	-3.88622512417288	-1.99053549182591	0.44251371021694
B101-20180122_125041_proc	A6140L214_NGM_B101	A6140L214	B101	20180122	125041	1254.471	686.094315245478	1576	861.944708826966	2.93547940802715	24	50	Paris2	NGM	-2.06401831737241	-2.62784871358488	-0.669582600011881	-3.88894431767469	-0.0616913813740096	-2.51365239528867
B101-20180122_131250_proc	A6140L239_NGM_B101	A6140L239	B101	20180122	131250	1197.145	579.301111111111	1704	824.56936572707	2.91622719592395	24	49	Paris2	NGM	-1.71704041768049	-2.44260012173753	-0.602593032983143	-3.86265257005178	-0.306317025168939	-2.53833036368882
B101-20180122_133342_proc	A6140L248_NGM_B101	A6140L248	B101	20180122	133342	1212.739	420.908780903666	2459	853.452137881369	2.93117917063311	24.1	49	Paris2	NGM	-1.58697753341136	-2.4874699721292	-0.780958197478856	-4.6978423233799	-0.277977560476004	-2.93724272525337
B101-20180122_135454_proc	A6140L250_NGM_B101	A6140L250	B101	20180122	135454	1198.485	141.610699152542	9661	1141.52531280134	3.05748554621439	24.2	49	Paris2	NGM	-0.446081159730703	-1.86406259362325	-2.61930934401634	-5.08620673115901	-1.35117988984327	-1.49711826701759
B101-20180122_141543_proc	A6140L287_NGM_B101	A6140L287	B101	20180122	141543	1295.821	262.864615384615	2065	418.896923856945	2.62210717115888	24.3	49	Paris2	NGM	-0.945796812647772	-2.18020688792018	-1.0830826721188	-4.20596825221758	-0.242025371521871	-2.40498257000867
B101-20180122_151604_proc	A6140L294_NGM_B101	A6140L294	B101	20180122	151604	1218.204	363.252873563218	4107	1224.65494426561	3.08801374020185	24.5	48	Paris2	NGM	-1.84112964692644	-2.42950754630468	-1.30910125288681	-4.00812002432907	-0.830317923906896	-1.71223358293178
B101-20180122_153734_proc	A6140L233_NGM_B101	A6140L233	B101	20180122	153734	1297.499	313.012787723785	4315	1040.96433140074	3.01743584868323	24.6	47	Paris2	NGM	-1.51550134435433	-2.37477605539099	-1.39096845707779	-4.55561628517379	-0.494447228673293	-2.24831354515786
B101-20180122_160323_proc	A6140L244_NGM_B101	A6140L244	B101	20180122	160323	1198.372	491.45401459854	2884	1182.73238869248	3.07288648996887	24.6	46	Paris2	NGM	-1.76213504600015	-2.38817419040475	-0.818906348267795	-4.35332664795348	-0.460249876255794	-2.21429931923669
B101-20180122_162506_proc	A6140L264_NGM_B101	A6140L264	B101	20180122	162506	1197.199	577.28010139417	1354	652.888331252954	2.81483890674547	24.7	46	Paris2	NGM	-1.16536700787241	-2.13141614156408	-0.857668646703868	-5.34352617031477	-0.224267969375807	-3.230550541217
B101-20180122_164546_proc	A6140L326_NGM_B101	A6140L326	B101	20180122	164546	1204.917	317.938918918919	4194	1106.66197418241	3.04401498748648	24.8	45	Paris2	NGM	-1.57466904944711	-2.454340847428	-1.47163989686609	-4.29143959145173	-0.571652840616296	-1.83408065980059
B101-20180122_170707_proc	A6140L351_NGM_B101	A6140L351	B101	20180122	170707	1197.448	297.076029567054	4474	1109.95897632548	3.04530692771935	24.8	45	Paris2	NGM	-1.67391022149763	-2.57803963651108	-1.47922203210652	-4.25539467276224	-0.616994113127281	-1.91012116604006
B101-20180122_172809_proc	A6140L218_NGM_B101	A6140L218	B101	20180122	172809	1198.808	211.773966942149	6284	1110.09236530325	3.04535911578904	24.8	44	Paris2	NGM	-1.24040921147574	-2.32041402384635	-1.57974503659269	-4.45927883588849	-0.816339574179612	-1.62788554420666
B102-20180126_094104_proc	A6140L264_NGM_B102	A6140L264	B102	20180126	94104	1208.418	636.19283065513	1426	750.742687144858	2.87549111050392	24	36	Paris2	NGM	-1.83332816449864	-2.46517653180937	-0.746507011299745	-3.80553610746157	-0.269984587818985	-2.68862785179828
B102-20180126_100207_proc	A6140L244_NGM_B102	A6140L244	B102	20180126	100207	1216.953	438.82827406765	2403	866.51197095086	2.93777456691374	23.8	36	Paris2	NGM	-1.61846180153296	-2.40343872862106	-0.794225608956768	-4.48292377264076	-0.277136145654682	-2.38258541097944
B102-20180126_102416_proc	CA3100L32_NGM_B102	CA3100L32	B102	20180126	102416	1226.857	254.933571996818	5254	1091.74988386689	3.03812315439601	23.7	35	Paris2	NGM	-1.18868723883352	-2.45857952948809	-1.19958034253728	-4.71714360240488	-0.579858848575571	-1.91327362884797
B102-20180126_104537_proc	CA3100L35_NGM_B102	CA3100L35	B102	20180126	104537	1198.094	490.935789473684	2357	965.813747326565	2.98489338282616	23.6	34	Paris2	NGM	-1.87688685961067	-2.76383729449715	-0.865512541523799	-4.34136304763767	-0.282509587807169	-2.46787265466268
B102-20180126_110639_proc	A6140L218_NGM_B102	A6140L218	B102	20180126	110639	1197.445	445.15460852329	2079	772.875940957556	2.88810978825016	23.5	35	Paris2	NGM	-1.57494997750292	-2.63293458135927	-0.851908907528376	-4.52748778501907	-0.358390231164534	-2.66466101895957
B102-20180126_112743_proc	CA3100L36_NGM_B102	CA3100L36	B102	20180126	112743	1209.233	509.787971457696	2588	1091.04801980472	3.03784386541627	23.6	35	Paris2	NGM	-1.8749430866751	-2.71980488482925	-0.920893077374572	-4.82646944375236	-0.372932761982078	-2.85434018911168
B102-20180126_114844_proc	CA3100L39_NGM_B102	CA3100L39	B102	20180126	114844	1295.934	229.384151992586	5976	1057.76967986618	3.0243911141525	23.8	36	Paris2	NGM	-1.51426644878819	-2.49144421151464	-1.37031031672344	-3.63683565976419	-0.650133945446018	-1.47276602593481
B102-20180126_121506_proc	A6140L236_NGM_B102	A6140L236	B102	20180126	121506	1198.405	155.317294598275	5564	721.113001985808	2.85800332615278	24	36	Paris2	NGM	-0.639171811603482	-1.81798654533858	-1.57901213607727	-2.88300843759381	-0.39947773490424	-0.743108557861271
B102-20180126_123548_proc	CA3100L29_NGM_B102	CA3100L29	B102	20180126	123548	1198.434	277.482220835933	4612	1067.85021327442	3.02851033873136	24.2	37	Paris2	NGM	-1.63383152024193	-2.22228190360346	-1.39890808074183	-3.88845663484435	-0.737141894562215	-1.82691265225274
B102-20180126_125620_proc	CA3100L40_NGM_B102	CA3100L40	B102	20180126	125620	1198.474	589.857503152585	1486	731.370267260484	2.86413730078303	24.3	36	Paris2	NGM	-1.94472896567695	-2.62004398352851	-0.801531171037896	-4.20888593338095	-0.213951947806818	-2.20337745174875
B102-20180126_131706_proc	A6140L273_NGM_B102	A6140L273	B102	20180126	131706	1201.013	346.677558039553	2192	632.730209600312	2.80121857027313	24.5	36	Paris2	NGM	-1.37755224767029	-2.36329545741027	-1.19972719402	-4.23018321128035	-0.419857019522262	-2.19569783886606
B102-20180126_133804_proc	CA3100L28_NGM_B102	CA3100L28	B102	20180126	133804	1289.291	264.269363591515	6922	1418.82052599488	3.15192746275862	24.6	36	Paris2	NGM	-1.81324127623868	-2.4730518868377	-1.68405401494224	-3.70236358066784	-1.08405452241803	-1.47395518447801
B102-20180126_140022_proc	CA3100L33_NGM_B102	CA3100L33	B102	20180126	140022	1197.213	679.283378746594	1557	883.421931359288	2.9461681766182	24.7	36	Paris2	NGM	-1.84721139478095	-2.58625362567393	-0.598419292776289	-4.85681468586881	-0.244638061113513	-2.97569660903123
B102-20180126_142136_proc	A6140L239_NGM_B102	A6140L239	B102	20180126	142136	1219.995	942.233830845771	860	664.200340597595	2.8222990939658	24.7	35	Paris2	NGM	-1.97060493948679	-2.56572772229252	-0.543153241165223	-4.55282600166462	-0.274986827377698	-3.1693035540957
B102-20180126_144246_proc	CA3100L37_NGM_B102	CA3100L37	B102	20180126	144246	1197.88	448.141025641026	2682	1003.36780876985	3.00146016336715	24.7	35	Paris2	NGM	-1.85781465027749	-2.82000220209302	-0.814318532728513	-4.41003825013057	-0.238651509216044	-2.53224501094954
B102-20180126_150335_proc	CA3100L84_NGM_B102	CA3100L84	B102	20180126	150335	1198.783	230.614539306847	5975	1149.43394455745	3.06048401837303	24.7	33	Paris2	NGM	-1.45326393190899	-2.42303552463278	-1.59850256381084	-3.94911100804025	-0.669859410609025	-1.33323272057504
B102-20180126_152502_proc	CA3100L30_NGM_B102	CA3100L30	B102	20180126	152502	1204.035	381.148249828415	2996	948.411098087622	2.97699662734961	24.8	35	Paris2	NGM	-1.49992981256643	-2.55369854441609	-1.17298857222945	-4.19147011667141	-0.656485358313883	-1.80582765572842
B102-20180126_154604_proc	A6140L247_NGM_B102	A6140L247	B102	20180126	154604	1226.987	221.545798898072	5632	1016.9186302658	3.0072862038172	24.8	35	Paris2	NGM	-0.867934055564267	-2.28699945068453	-1.20505275405747	-4.8434742180258	-0.441273019328069	-1.72131280514033
B102-20180126_160721_proc	A6140L351_NGM_B102	A6140L351	B102	20180126	160721	1198.524	293.548387096774	3353	821.233235158815	2.91446651687246	25	35	Paris2	NGM	-1.287358900348	-2.39055620307287	-1.38415587660899	-4.86003780626183	-0.39681801924304	-2.22381507300759
B102-20180126_162837_proc	A6140L331_NGM_B102	A6140L331	B102	20180126	162837	1213.401	586.433823529412	1434	693.048796680715	2.84076381380819	25.2	35	Paris2	NGM	-1.69072722189469	-2.61000791381281	-0.716043656255168	-5.02181679116365	0.0653014364455525	-3.23241114897613
B102-20180126_164937_proc	A6140L233_NGM_B102	A6140L233	B102	20180126	164937	1214.737	240.225239616613	4437	877.456921275069	2.94322580398484	25.2	34	Paris2	NGM	-1.21396964867025	-2.16174898172486	-1.4616517555728	-4.07231818795418	-0.449677208312964	-1.84014481576672
B102-20180126_171035_proc	A6140L228_NGM_B102	A6140L228	B102	20180126	171035	1196.977	538.856341189674	1762	793.218978456734	2.8993930965323	25.2	34	Paris2	NGM	-1.49045732725023	-2.30424070363935	-0.78349495747703	-4.99191750637074	-0.146545435842909	-2.91777901640406
B103-20180202_093137_proc	CA3100L102_NGM_B103	CA3100L102	B103	20180202	93137	1201.003	265.533578174187	8770	1938.98723032966	3.28757494893656	25.4	28	Paris2	NGM	-2.1139597827523	-2.56058098230662	-1.56730550813196	-2.48518043979646	-1.22545112372304	-0.957908764419886
B103-20180202_095247_proc	CA3100L85_NGM_B103	CA3100L85	B103	20180202	95247	1227.347	146.403921568627	61063	7283.89172967799	3.86236348166532	25.4	28	Paris2	NGM	-1.01043150424251	-2.33921672084649	-2.71123470865484	-3.99943232589509	-1.80272922769313	-1.62820322796529
B103-20180202_101413_proc	CA3100L105_NGM_B103	CA3100L105	B103	20180202	101413	1245.483	129.832432432432	76992	8025.84911864541	3.9044909909877	25.5	28	Paris2	NGM	-1.5590084540412	-2.68709351115281	-3.10551978517737	-5.02810981847916	-1.48702405603822	-1.7458998300114
B103-20180202_103559_proc	CA3100L97_NGM_B103	CA3100L97	B103	20180202	103559	1199.456	125.844155844156	61731	6476.67407926225	3.81135204293326	25.5	28	Paris2	NGM	-1.34439603450867	-2.42603774729428	-3.01099322770048	-4.11768965011581	-2.02641938811716	-0.826801393454404
B103-20180202_105638_proc	CA3100L99_NGM_B103	CA3100L99	B103	20180202	105638	1284.757	257.933378196501	26376	5295.35996558953	3.72389548772123	25.6	27	Paris2	NGM	-2.21293402327774	-3.09062886228791	-1.69505907049108	-3.225594400008	-1.1839803313548	-1.14378985992649
B103-20180202_111855_proc	CA3100L98_NGM_B103	CA3100L98	B103	20180202	111855	1287.92	125.166514181153	65508	6366.39543681203	3.8038936105168	25.6	27	Paris2	NGM	-1.55016695038939	-2.56272522632451	-3.10366679069205	-4.15587680147647	-1.94928872106764	-0.832316160588548
B103-20180202_114121_proc	CA3100L92_NGM_B103	CA3100L92	B103	20180202	114121	1201.293	151.713759213759	28409	3587.83093342231	3.55483196993178	25.6	27	Paris2	NGM	-1.66613792787018	-3.02358008379632	-2.13662959966059	-3.95450274832345	-1.51280185402536	-1.95463318770012
B103-20180202_120227_proc	CA3100L95_NGM_B103	CA3100L95	B103	20180202	120227	1198.877	124.098199672668	48835	5055.0102979828	3.70372204466541	25.6	27	Paris2	NGM	-1.33805370720469	-2.73055052854218	-2.64152015928247	-4.1195333289575	-1.50661957285214	-1.21317196524605
B103-20180202_122318_proc	CA3100L103_NGM_B103	CA3100L103	B103	20180202	122318	1197.079	242.737810487581	7440	1508.6467225869	3.17858755363013	25.3	28	Paris2	NGM	-1.92332139766748	-2.52147433734515	-1.58143518178262	-2.94255184068485	-1.40969938032053	-1.17165482642622
B103-20180202_124359_proc	CA3100L104_NGM_B103	CA3100L104	B103	20180202	124359	1199.357	131.059505409583	37933	4145.12127640202	3.61753724149707	25.2	28	Paris2	NGM	-1.21642004599772	-2.48765424111402	-2.39579186782126	-3.84078145061147	-1.53343244015627	-1.68797535491363
B103-20180202_130440_proc	CA3100L94_NGM_B103	CA3100L94	B103	20180202	130440	1297.127	185.393245563824	17037	2435.03120717622	3.38650453147163	25.2	28	Paris2	NGM	-1.63460374330467	-2.42453810906983	-2.58599937063005	-4.11776735491482	-1.52380690503787	-1.42159145901765
B103-20180202_133546_proc	CA3100L86_NGM_B103	CA3100L86	B103	20180202	133546	1299.03	120.550161812298	71180	6605.5137431771	3.81990660047444	25.3	29	Paris2	NGM	-1.60523062580771	-2.97600619748028	-3.09080748718111	-3.81003887760716	-2.16278552407941	-0.321911514329382
B104-20180205_095250_proc	CA3100L112_NGM_B104	CA3100L112	B104	20180205	95250	1297.743	360.787475345168	3753	1043.37715169368	3.0184413221295	24.8	23	Paris2	NGM	-1.5736669278711	-2.80195457217897	-1.31093578712664	-4.50536717091848	-0.609243209711436	-2.20028341462127
B104-20180205_101635_proc	CA3100L118_NGM_B104	CA3100L118	B104	20180205	101635	1240.242	407.160084626234	4484	1472.05611442286	3.16792436551758	24.8	23	Paris2	NGM	-1.96847289187976	-2.76408725518418	-1.20283738044081	-4.25884257346691	-0.805316942365634	-2.21541472876417
B104-20180205_103830_proc	CA3100L115_NGM_B104	CA3100L115	B104	20180205	103830	1297.178	333.880205362236	3553	914.505464671791	2.96118630496795	24.9	23	Paris2	NGM	-1.43069363294212	-2.49578632618164	-1.34301936348138	-4.72078076826428	-0.392996198006183	-1.99725587071061
B104-20180205_110204_proc	CA3100L111_NGM_B104	CA3100L111	B104	20180205	110204	1216.399	206.446357085669	10582	1795.96937409563	3.25429892655474	24.8	23	Paris2	NGM	-1.41966872379552	-2.80292231855939	-1.70794826449364	-4.50785669583903	-0.959350520828716	-1.68468568709073
B104-20180205_112304_proc	CA3100L106_NGM_B104	CA3100L106	B104	20180205	112304	1251.576	234.621347876899	7267	1362.27710903807	3.13426545903421	24.8	23	Paris2	NGM	-1.43281219577849	-2.21365493215436	-1.54864367775686	-4.104762050957	-0.837984813805954	-1.8345571774961
B104-20180205_114447_proc	CA3100L108_NGM_B104	CA3100L108	B104	20180205	114447	1221.635	214.229751403368	8867	1554.94497594917	3.19171502547575	24.8	24	Paris2	NGM	-1.38940348462195	-2.43093816832386	-1.39906587201159	-3.56044725904935	-0.867335489832718	-1.3951463869593
B104-20180205_122603_proc	CA3100L101_NGM_B104	CA3100L101	B104	20180205	122603	1297.192	173.820654911839	8886	1190.70294878985	3.07580342916355	24.8	24	Paris2	NGM	-1.36280976921273	-2.58542010657595	-1.59189567190932	-2.30160724217968	-1.06555042913922	-0.433084484496891
B104-20180205_130724_proc	CA3100L31_NGM_B104	CA3100L31	B104	20180205	130724	1207.838	265.19249201278	3890	854.087049695168	2.93150213681971	24.7	24	Paris2	NGM	-1.64561327484129	-2.96057681181511	-1.0029952973358	-4.6072872541079	-0.25848211830416	-2.63263206516078
B104-20180205_135111_proc	CA3100L110_NGM_B104	CA3100L110	B104	20180205	135111	1204.905	222.204489795918	5784	1066.66564499242	3.02802830762427	24.5	25	Paris2	NGM	-1.04548849869574	-2.7259539013943	-1.46118523563502	-5.11983688967304	-0.648233590508385	-2.23764136025818
B104-20180205_141238_proc	CA3100L109_NGM_B104	CA3100L109	B104	20180205	141238	1296.44	219.757211538462	4695	795.841001645334	2.90082631019314	24.5	25	Paris2	NGM	-1.11304579013255	-2.62586737048414	-1.60618990799135	-3.98445077980918	-0.538356345946223	-1.30639446499637
B104-20180205_145510_proc	CA3100L117_NGM_B104	CA3100L117	B104	20180205	145510	1296.299	315.00171624714	3326	808.220717780378	2.90752997887373	24.5	26	Paris2	NGM	-1.64386782807665	-2.9383728478831	-1.42433008116659	-4.63848960978442	-0.491906694972698	-1.97825186617153
B104-20180205_160135_proc	CA3100L100_NGM_B104	CA3100L100	B104	20180205	160135	1297.365	151.100460829493	6940	808.282324678623	2.90756308185624	24.5	26	Paris2	NGM	-1.1501315837925	-2.52481958162931	-1.68819296035818	-3.15922445891588	-0.609523109226416	-0.784881637492525
B104-20180205_172356_proc	CA3100L107_NGM_B104	CA3100L107	B104	20180205	172356	1199.654	361.307930607187	3746	1128.20822341652	3.05238926093751	24.6	27	Paris2	NGM	-1.72801116344001	-2.67623862082277	-1.22334681473584	-4.4570361334312	-0.690924011195481	-2.3338217250464
B105-20180206_101505_proc	A6140L246_NGM_B105	A6140L246	B105	20180206	101505	1296.35	593.047493403694	1960	896.650663070344	2.9526232739791	25	27	Paris2	NGM	-2.38136221901856	-3.09287477342028	-0.62815280954772	-3.95143879657677	-0.201288916207024	-2.66036742364012
B105-20180206_104223_proc	A6140L333_NGM_B105	A6140L333	B105	20180206	104223	1198.486	218.008913649025	4262	775.273127906496	2.88945473095238	24.9	27	Paris2	NGM	-0.799222864959581	-1.91086573286955	-1.20235889669677	-4.34294733811717	-0.0962452302883102	-2.04433534530341
B105-20180206_110303_proc	A6140L287_NGM_B105	A6140L287	B105	20180206	110303	1297.613	239.937282229965	6428	1188.5799927823	3.07502841555926	25	27	Paris2	NGM	-1.3003249378225	-2.53213101735254	-1.2007662830334	-4.35051161039604	-0.378787438487156	-1.66884516384436
B105-20180206_112635_proc	A6140L253_NGM_B105	A6140L253	B105	20180206	112635	1296.902	277.008728859793	4017	858.001656123429	2.93348812612909	25.1	27	Paris2	NGM	-0.966791406219783	-2.22402864538575	-0.969320914157858	-4.47018144989802	-0.418622461914805	-1.97689886552377
B105-20180206_115258_proc	A6140L261_NGM_B105	A6140L261	B105	20180206	115258	1197.851	338.967257844475	2873	813.000057425486	2.91009057627005	25.2	27	Paris2	NGM	-1.07281014183992	-2.57988015575418	-0.896483769567482	-5.74762459741002	-0.274219408412822	-2.66592059845614
B105-20180206_121341_proc	A6140L326_NGM_B105	A6140L326	B105	20180206	121341	1218.032	261.05174488568	3800	814.425754467521	2.91085149884125	25.2	28	Paris2	NGM	-1.59759919942031	-2.76534660624925	-1.39521683638397	-4.23007441765218	-0.467440209178902	-1.75802885584443
B105-20180206_123436_proc	A6140L251_NGM_B105	A6140L251	B105	20180206	123436	1197.946	285.376757263355	5716	1361.67535474666	3.13407357714497	25.3	27	Paris2	NGM	-1.41670424160723	-2.70382443518323	-1.07114847573868	-4.89970094366863	-0.359630059900534	-2.01827309096175
B105-20180206_125528_proc	A6140L283_NGM_B105	A6140L283	B105	20180206	125528	1296.906	305.3996529786	4135	973.723280689975	2.98843555365047	25.3	27	Paris2	NGM	-1.3199502804922	-2.33538086956426	-1.09132513140873	-4.88132704855529	-0.259455749741999	-2.38945832460148
B105-20180206_132548_proc	A6140L265_NGM_B105	A6140L265	B105	20180206	132548	1198.692	296.693844924061	3466	857.885817630212	2.93342948822976	25.3	27	Paris2	NGM	-1.50386986016715	-2.4457155963258	-1.2014990168502	-4.6687406732346	-0.337756926528119	-2.18511321023064
B105-20180206_134635_proc	A6140L317_NGM_B105	A6140L317	B105	20180206	134635	1198.416	431.711598746082	1285	462.902201229552	2.66548924597956	25.3	27	Paris2	NGM	-1.85244131441143	-3.04242201255166	-1.02836297946097	-4.37234074502203	-0.268638789290723	-2.15856451178831
B105-20180206_140758_proc	A6140L324_NGM_B105	A6140L324	B105	20180206	140758	1258.854	296.106113843992	3489	820.678356029918	2.91417297980959	25.3	28	Paris2	NGM	-1.60266156911236	-2.63118396396674	-1.48554091535913	-4.31642086182644	-0.653227731413236	-1.51298934963812
B105-20180206_143018_proc	A6140L309_NGM_B105	A6140L309	B105	20180206	143018	1212.827	385.359667359667	1663	528.396157753024	2.72295965096988	25.2	28	Paris2	NGM	-1.70240902697002	-3.25700634253688	-0.537553826595477	-3.99575823094152	0.0679300384072307	-1.80850725992502
B105-20180206_145110_proc	A6140L293_NGM_B105	A6140L293	B105	20180206	145110	1296.412	223.141898370086	1932	332.541003670906	2.52184520323337	25.1	28	Paris2	NGM	-1.0961223971968	-2.49146718942321	-0.785966826605431	-4.41815353146324	-0.208458867580923	-2.16077033316071
B105-20180206_151558_proc	A6140L290_NGM_B105	A6140L290	B105	20180206	151558	1200.35	250.928315412186	5698	1191.14386738754	3.0759642191143	25	27	Paris2	NGM	-1.16089455038395	-2.39125280714516	-1.27677859785302	-4.84227273802759	-0.277421283787263	-2.12448438276048
B105-20180206_153631_proc	A6140L273_NGM_B105	A6140L273	B105	20180206	153631	1246.208	312.082711085583	3762	942.102088177867	2.97409796641288	25	27	Paris2	NGM	-1.35843503805323	-2.7757102314931	-1.23379166839842	-4.271446905571	-0.359928706719207	-1.64884455875804
B105-20180206_155807_proc	A6140L268_NGM_B105	A6140L268	B105	20180206	155807	1243.27	409.671811535337	2229	734.481221224888	2.86598069648752	24.8	27	Paris2	NGM	-2.14574004702032	-3.16299828368124	-1.00699306909223	-3.83230540731897	-0.354763573525693	-1.74143229043576
B105-20180206_161920_proc	A6140L217_NGM_B105	A6140L217	B105	20180206	161920	1197.106	258.483459545636	5371	1159.72575629861	3.06435530249644	24.8	27	Paris2	NGM	-1.05748238128873	-2.87303550804993	-0.904266175095499	-5.49988032721562	-0.267358409097857	-2.10407142481616
B105-20180206_163949_proc	A6140L228_NGM_B105	A6140L228	B105	20180206	163949	1297.386	364.410014513788	3620	1016.78625523931	3.00722966685942	25	27	Paris2	NGM	-1.71875661824421	-2.71079936055606	-1.09068856937074	-4.53769817401605	-0.24952728199314	-2.33040273609301
B105-20180206_170419_proc	A6140L218_NGM_B105	A6140L218	B105	20180206	170419	1296.799	223.950852160127	5435	938.597948865082	2.972479600806	24.9	27	Paris2	NGM	-1.04221285118075	-2.22280601849409	-1.17083268661177	-4.78126441253503	-0.454195863508552	-2.25246345720402
B105-20180206_173311_proc	A6140L233_NGM_B105	A6140L233	B105	20180206	173311	1230.963	478.018348623853	1567	608.511183759039	2.78426856448918	25	27	Paris2	NGM	-1.71357855542193	-2.67727026846775	-0.728172262917352	-4.44112175179538	-0.150464244910669	-2.56592297439894
B106-20180212_101717_proc	CA3100L120_NGM_B106	CA3100L120	B106	20180212	101717	1210.394	165.133183968135	10108	1379.02717920769	3.13957282575787	24.6	25	Paris2	NGM	-0.758207392762543	-2.04335725829902	-2.12398294336857	-5.57251910468025	-0.81110595950523	-1.99468077914755
B106-20180212_103833_proc	CA1100L44_NGM_B106	CA1100L44	B106	20180212	103833	1197.384	254.641703377386	6620	1407.8424936013	3.14855406958867	24.8	26	Paris2	NGM	-1.31871353611207	-2.38296304091069	-1.52530113073195	-4.41604122355081	-0.71354473032209	-1.87643455294245
B106-20180212_105916_proc	CA2100L77_NGM_B106	CA2100L77	B106	20180212	105916	1198.264	145.504117108875	33550	4073.94624974358	3.61001529476877	24.9	27	Paris2	NGM	-1.39323324845946	-2.49222882071055	-2.92441274613996	-3.90651660925044	-1.9720159413713	-0.561758445993053
B106-20180212_111950_proc	CA1100L19_NGM_B106	CA1100L19	B106	20180212	111950	1212.759	155.847400241838	13039	1675.59610091809	3.22416934109493	25	27	Paris2	NGM	-0.829399525350541	-2.21713456426881	-2.24066820472307	-4.8915934722751	-0.997883042858674	-1.06276462569538
B106-20180212_114103_proc	CA2100L89_NGM_B106	CA2100L89	B106	20180212	114103	1198.185	185.412168792934	8185	1266.58120538161	3.10263303930506	25.2	27	Paris2	NGM	-1.37346390067101	-2.54813412128651	-2.09233107211245	-3.42079476799106	-1.56854352041187	-0.761412729193595
B106-20180212_120157_proc	CA1100L87_NGM_B106	CA1100L87	B106	20180212	120157	1198.406	156.783941947566	10915	1427.97743532465	3.15472134484113	25.4	27	Paris2	NGM	-0.67700300413797	-1.89588606479803	-1.91699823262011	-4.57327224602438	-0.856985913311533	-1.90024615824612
B106-20180212_122241_proc	CA2100L18_NGM_B106	CA2100L18	B106	20180212	122241	1197.656	189.2516222062	9637	1522.82281656933	3.18264937525812	25.5	27	Paris2	NGM	-1.28113596911697	-2.18092568081282	-2.30014513914448	-3.75938882259559	-1.73205900296067	-1.29449756851459
B106-20180212_124333_proc	CA1100L34_NGM_B106	CA1100L34	B106	20180212	124333	1195.676	225.645564348188	4611	870.178624652076	2.93960841093823	25.7	27	Paris2	NGM	-0.663671204287093	-1.9754314309268	-1.4347892770117	-5.17068169280802	-0.582529032245008	-2.31540317151789
B106-20180212_130415_proc	CA1100L120_NGM_B106	CA1100L120	B106	20180212	130415	1256.694	237.492801316331	6892	1302.46534691194	3.11476617738797	25.8	27	Paris2	NGM	-1.42831196243767	-2.26389801737141	-1.46711428967252	-3.38207714651595	-1.04688239564556	-1.29326667339575
B106-20180212_132625_proc	CA1100L73_NGM_B106	CA1100L73	B106	20180212	132625	1219.919	211.075280112045	6512	1126.73236837006	3.05182077075499	26	27	Paris2	NGM	-1.08731398419334	-2.13657870778075	-1.58445103463874	-4.03484420918542	-0.684204803135955	-1.21549093498766
B106-20180212_134740_proc	CA3100L54_NGM_B106	CA3100L54	B106	20180212	134740	1296.202	142.537145006583	12495	1374.01549053099	3.1379916289493	26.2	25	Paris2	NGM	-0.447058069068553	-1.67264972219559	-1.88471539383719	-4.39374410452717	-0.837418308237608	-1.11250215903499
B106-20180212_141640_proc	CA2100L5_NGM_B106	CA2100L5	B106	20180212	141640	1297.174	146.745783427035	14515	1642.04266077135	3.21538443603367	26.1	25	Paris2	NGM	-0.98461970229924	-2.24241330468313	-2.15150466297437	-4.12173891999849	-0.882437639640685	-1.13988958676632
B107-20180215_094439_proc	A6140L39_NGM_B107	A6140L39	B107	20180215	94439	1197.565	454.505903723887	3118	1183.35907262744	3.07311654479613	25.2	36	Paris2	NGM	-2.15279619953588	-2.65244467927128	-0.971898383759587	-3.76013853805719	-0.514855914716887	-2.21136106183892
B107-20180215_100521_proc	A6140L7_NGM_B107	A6140L7	B107	20180215	100521	1297.383	324.698852772467	2933	734.048261139266	2.86572461421777	25	38	Paris2	NGM	-1.79498517181187	-2.57305891116047	-1.45145551162353	-4.40290238606696	-0.453207614924754	-2.10623971075759
B107-20180215_103620_proc	A6140L96_NGM_B107	A6140L96	B107	20180215	103620	1214.77	144.147746719909	16126	1913.55282366641	3.28184045543441	24.1	40	Paris2	NGM	-1.12006093979474	-2.0113800895541	-1.9830545955021	-4.13775108982056	-1.00949479034434	-1.17057892057667
B107-20180215_105709_proc	A6140L109_NGM_B107	A6140L109	B107	20180215	105709	1197.873	219.89325591782	9572	1757.12971712809	3.24480382373403	23.6	42	Paris2	NGM	-1.61538335044842	-2.39268522051158	-1.52371499903035	-3.84097806559538	-0.880395689640531	-1.40761729786154
B107-20180215_111753_proc	A6140L30_NGM_B107	A6140L30	B107	20180215	111753	1197.88	270.74881141046	2647	598.283721076808	2.77690718612352	23.3	43	Paris2	NGM	-1.38083389429855	-2.44539022641071	-0.890222943456105	-4.71747129291553	0.0159247719487586	-2.66804277917978
B107-20180215_113826_proc	A6140L355_NGM_B107	A6140L355	B107	20180215	113826	1198.618	351.777777777778	4351	1276.95822281253	3.10617668904198	22.6	45	Paris2	NGM	-1.84332781053219	-2.69607000034502	-1.05461107204496	-4.10839698937903	-0.554864478531971	-2.00562198416632
B107-20180215_115948_proc	A6140L9_NGM_B107	A6140L9	B107	20180215	115948	1216.129	515.015151515152	2892	1224.7251880202	3.08803864974905	22.8	47	Paris2	NGM	-2.14106089721264	-2.87800336746266	-0.915995689977702	-4.26999171875692	-0.185141161919927	-2.70784930237531
B107-20180215_122054_proc	A6140L84_NGM_B107	A6140L84	B107	20180215	122054	1200.281	248.917285259809	5959	1235.79237100579	3.09194550982959	22.8	46	Paris2	NGM	-1.4787348614503	-2.31837566394335	-1.39716741627683	-4.13992809016002	-0.747814849976966	-1.58450288544498
B107-20180215_124220_proc	A6140L71_NGM_B107	A6140L71	B107	20180215	124220	1196.826	161.861181080325	9268	1253.42315946716	3.09809771488595	23	45	Paris2	NGM	-0.998419389773364	-2.76791768902851	-1.34258507785618	-4.91095965078806	-0.408475127856115	-1.54214512464157
B107-20180215_132417_proc	A6140L108_NGM_B107	A6140L108	B107	20180215	132417	1197.937	242.671726755218	5613	1137.05178342187	3.05578024370468	23	45	Paris2	NGM	-1.38034417618345	-2.25813757340713	-1.30801732969436	-4.06945255481366	-0.616414242737455	-1.62734140446922
B107-20180215_134450_proc	A6140L37_NGM_B107	A6140L37	B107	20180215	134450	1197.681	310.504498714653	4528	1173.90554762073	3.06963315500588	23.2	43	Paris2	NGM	-1.39990488292612	-2.12656693274119	-1.08595052441662	-4.23519858089429	-0.268057005587287	-1.96563786276021
B107-20180215_150407_proc	A6140L14_NGM_B107	A6140L14	B107	20180215	150407	1297.024	338.216131064902	3148	820.882559299067	2.91428102862168	23.5	40	Paris2	NGM	-1.54961178828336	-2.11962869803284	-1.00942301690799	-4.27499362284022	-0.412812042188606	-1.78309670409938
B107-20180215_160602_proc	A6140L25_NGM_B107	A6140L25	B107	20180215	160602	1197.272	327.797783933518	2991	818.897603673311	2.91322960024657	24.2	39	Paris2	NGM	-1.53755159827666	-2.50091654600246	-1.04794110524098	-4.51018846183838	-0.262358539953603	-2.49570531819124
B107-20180215_162730_proc	A6140L51_NGM_B107	A6140L51	B107	20180215	162730	1197.865	161.479747199081	11801	1590.84913299608	3.20162899560258	24.2	30	Paris2	NGM	-0.758485044680068	-1.75927469742249	-1.95218210335725	-4.17263751061342	-1.13561787306419	-1.07891642262305
B107-20180215_164817_proc	A6140L83_NGM_B107	A6140L83	B107	20180215	164817	1199.921	232.0027605245	4665	901.970111237982	2.95519214647821	24.2	40	Paris2	NGM	-1.05352733232595	-1.67466443735649	-1.72343723182271	-3.26930768380693	-1.20489142324002	-1.070717125797
B107-20180215_170858_proc	A6140L72_NGM_B107	A6140L72	B107	20180215	170858	1297.148	248.142071494042	5122	979.829356551823	2.991150447161	24.3	39	Paris2	NGM	-1.14342433458811	-2.00074550339029	-1.39925010439425	-4.07560101278627	-0.550894088061331	-1.62693865297563
B107-20180215_173149_proc	A6140L15_NGM_B107	A6140L15	B107	20180215	173149	1298.384	180.107015457788	11331	1571.79431674466	3.19639571412885	24.4	39	Paris2	NGM	-1.11801063425318	-2.39358691188992	-1.78204994123461	-4.77361237804158	-0.803152508913991	-1.62634531632082
B108-20180219_095725_proc	CA1100L117_NGM_B108	CA1100L117	B108	20180219	95725	1232.211	371.442418426104	3174	956.782755619332	2.98081333929603	20.1	31	Paris2	NGM	-1.86717684380839	-2.657438367093	-1.04967656203915	-3.81197984444607	-0.392675202099723	-2.18434170806219
B108-20180219_101858_proc	CA2100L2_NGM_B108	CA2100L2	B108	20180219	101858	1219.914	357.608582574772	3216	942.746129284907	2.97439475796055	20.5	31	Paris2	NGM	-1.55908989774449	-2.5284255460408	-1.09251380957656	-4.84235308153964	-0.586538779494797	-2.60831001153985
B108-20180219_104019_proc	CA2100L38_NGM_B108	CA2100L38	B108	20180219	104019	1296.041	420.493811074919	3327	1079.42797291618	3.03319366843155	20.9	31	Paris2	NGM	-1.64527928443696	-2.24294898320007	-0.950161726662442	-4.033557786416	-0.932947624731769	-1.89939942961998
B108-20180219_110320_proc	CA3100L69_NGM_B108	CA3100L69	B108	20180219	110320	1193.9	302.684660961159	4334	1098.78157350336	3.04091136771894	21.2	31	Paris2	NGM	-1.631681679244	-2.68711586809426	-1.33115932983734	-4.22298830301753	-0.646822576339216	-1.93114341058861
B108-20180219_112354_proc	CA3100L38_NGM_B108	CA3100L38	B108	20180219	112354	1271.827	219.156326331216	5729	987.199197337011	2.99440479357708	21.4	31	Paris2	NGM	-1.39441074644998	-2.56774948058171	-1.20180157279006	-3.5192215085852	-0.576166344897182	-1.37891887908217
B108-20180219_114542_proc	CA3100L4_NGM_B108	CA3100L4	B108	20180219	114542	1297.041	294.32917820868	4678	1061.54847507535	3.02593983079316	21.6	31	Paris2	NGM	-1.3512286960743	-2.59154952280624	-0.984296936710859	-5.17905565930019	-0.404645672283036	-2.62904411515239
B108-20180219_141505_proc	CA3100L74_NGM_B108	CA3100L74	B108	20180219	141505	1198.239	309.711937097927	3554	918.611582869555	2.96313191718099	21.8	32	Paris2	NGM	-1.60059237835944	-2.67839089767741	-1.11443612610055	-4.97713376522723	-0.39193732122151	-2.75816936298449
B108-20180219_143554_proc	CA2100L82_NGM_B108	CA2100L82	B108	20180219	143554	1297.547	145.010659297276	41162	4600.16381525638	3.6627732975066	22.2	33	Paris2	NGM	-1.16492591887725	-2.44993263884939	-2.92530256483718	-3.34959410350707	-2.29329395006379	-0.58767594647139
B108-20180219_145957_proc	CA1100L2_NGM_B108	CA1100L2	B108	20180219	145957	1291.175	253.062033314187	4019	787.698268545874	2.89635989083964	22.4	33	Paris2	NGM	-1.57521051305484	-2.24760277249423	-1.14155977559985	-3.60836982590762	-0.604568966869416	-1.85707741881282
B108-20180219_152229_proc	CA2100L115_NGM_B108	CA2100L115	B108	20180219	152229	1204.959	218.944194756554	6219	1130.00852907942	3.05308172146408	22.5	33	Paris2	NGM	-0.961872158419204	-2.22777902173944	-1.18598083401915	-5.06645876819148	-0.613677868531909	-2.00512852774459
B108-20180219_154320_proc	CA3100L63_NGM_B108	CA3100L63	B108	20180219	154320	1297	396.327272727273	2494	762.097315483283	2.88201043181056	22.6	33	Paris2	NGM	-1.80795317141021	-2.68552600704279	-0.941226961824994	-4.15099270277536	-0.379976627167021	-2.22555824305884
B108-20180219_162010_proc	CA1100L23_NGM_B108	CA1100L23	B108	20180219	162010	1297.38	337.72131147541	1515	394.370027968094	2.59590390124207	22.7	33	Paris2	NGM	-1.17046303304074	-2.11830249823969	-0.934972411511089	-4.27637305149968	0.00623693719008153	-2.37594515129729
B109-20180223_095822_proc	CA2100L90_NGM_B109	CA2100L90	B109	20180223	95822	1199.906	386.17747440273	3260	1049.19765927739	3.02085731302388	24.5	21	Paris2	NGM	-1.54171559057788	-1.90120845956814	-0.96695867366071	-3.58170699560786	-0.831043292759502	-1.44534378343548
B109-20180223_101850_proc	CA1100L41_NGM_B109	CA1100L41	B109	20180223	101850	1205.272	254.796595744681	3812	805.86342583145	2.90626144573366	24.5	21	Paris2	NGM	-1.34489276005898	-1.99203887263728	-1.33745740968892	-3.5268915608086	-0.813001237894191	-1.26674931897743
B109-20180223_103928_proc	CA2100L22_NGM_B109	CA2100L22	B109	20180223	103928	1297.596	256.511094943616	5486	1084.48227866044	3.0352224596763	26	18	Paris2	NGM	-1.02090492165534	-2.03919683085056	-1.21747385862491	-3.90049870843227	-0.634062076187124	-1.84655939366934
B109-20180223_110510_proc	CA3100L83_NGM_B109	CA3100L83	B109	20180223	110510	1199.084	270.72967032967	6691	1510.69668528295	3.1791772762973	24.7	21	Paris2	NGM	-1.49458703482661	-2.1846793184228	-1.3312663160886	-4.34193345971545	-0.6037223399895	-1.546385075973
B109-20180223_112542_proc	CA1100L83_NGM_B109	CA1100L83	B109	20180223	112542	1198.587	359.617234468938	2941	882.40093257573	2.94566595842157	24.8	21	Paris2	NGM	-1.2422868088646	-2.34563378434863	-0.850786082571739	-5.93944296186725	-0.280493124167595	-3.12004706313792
B109-20180223_114617_proc	CA1100L86_NGM_B109	CA1100L86	B109	20180223	114617	1255.515	153.411379800853	16866	2060.85656620685	3.31404776631944	24.9	21	Paris2	NGM	-1.10509468480029	-1.91676451204387	-2.25808653454691	-4.30179577745525	-1.35335487948646	-1.18095673498323
B109-20180223_120748_proc	CA3100L13_NGM_B109	CA3100L13	B109	20180223	120748	1197.91	153.842991913747	11903	1528.65668768883	3.18430996063556	25	20	Paris2	NGM	-0.695914104328644	-1.52267038339884	-1.86117967376734	-3.64002371531337	-1.08224167349468	-0.888544580327462
B109-20180223_122900_proc	CA2100L87_NGM_B109	CA2100L87	B109	20180223	122900	1216.953	213.994616846105	7055	1240.58367237623	3.09362606101114	25.2	20	Paris2	NGM	-1.06137565838477	-1.66597946379532	-1.16133361669933	-4.77479376422555	-0.557168665343125	-2.83235893552067
B109-20180223_124955_proc	CA2100L41_NGM_B109	CA2100L41	B109	20180223	124955	1296.712	267.751171508903	6627	1368.37402105441	3.13620482039477	25.2	20	Paris2	NGM	-1.57593295035228	-2.12589488108955	-1.81454668736786	-3.43756831712533	-1.1606054852355	-1.43336540754239
B109-20180223_131248_proc	CA3100L59_NGM_B109	CA3100L59	B109	20180223	131248	1200.314	241.550742574257	7232	1455.36498807564	3.16297192282643	25.6	20	Paris2	NGM	-1.27021121728941	-2.16749772300065	-1.33198527829494	-4.07324485579103	-0.685667310016088	-1.42800178577759
B109-20180223_133353_proc	CA3100L7_NGM_B109	CA3100L7	B109	20180223	133353	1199.519	192.937572928821	7890	1269.07322885957	3.10348668275038	25.6	20	Paris2	NGM	-1.33119861796821	-1.98150969625618	-1.67983853471063	-3.23131845645115	-0.783040202619305	-1.31148845501713
B109-20180223_135426_proc	CA3100L52_NGM_B109	CA3100L52	B109	20180223	135426	1298.462	174.736886632826	6348	854.26431912923	2.93159226715086	25.7	20	Paris2	NGM	-0.881771024901138	-1.66323036594752	-1.44045585904643	-3.12031886692995	-1.01630160732431	-0.721248737694436
B109-20180223_141958_proc	CA1100L52_NGM_B109	CA1100L52	B109	20180223	141958	1253.311	259.760263558033	9071	1880.04840836386	3.27416903182466	25.8	20	Paris2	NGM	-1.94015666518152	-2.54916771349096	-1.55699184889828	-2.65906396040221	-1.08930357688224	-0.676408544413586
B109-20180223_144125_proc	CA1100L30_NGM_B109	CA1100L30	B109	20180223	144125	1197.929	239.572744014733	5033	1006.54514635354	3.00283325897878	25.9	19	Paris2	NGM	-1.10511748550768	-1.97651614710656	-1.06590053637915	-4.66875977036873	-0.359108802688478	-2.04428155211875
B109-20180223_150206_proc	CA3100L2_NGM_B109	CA3100L2	B109	20180223	150206	1198.372	260.301212507977	4796	1041.7504874849	3.01776371235653	24.6	21	Paris2	NGM	-1.5431042363212	-1.93304211617206	-1.47279000055367	-2.72034050071556	-0.885569395968124	-1.27965353523002
B109-20180223_152246_proc	CA2100L96_NGM_B109	CA2100L96	B109	20180223	152246	1198.105	168.699204946996	12769	1797.9393692274	3.25477504220591	26	18	Paris2	NGM	-1.18564169405545	-2.04049676330437	-1.92809853715299	-3.70573619668719	-1.17418539386719	-1.10208036328608
B109-20180223_154322_proc	CA2100L88_NGM_B109	CA2100L88	B109	20180223	154322	1297.547	178.467532467532	7778	1069.80361214851	3.02930405993918	26	18	Paris2	NGM	-0.871934230973837	-1.72929276659724	-1.5236462864283	-3.56947718452718	-0.79091421444871	-1.11125887152746
B110-20180226_091208_proc	CA1100L38_NGM_B110	CA1100L38	B110	20180226	91208	1296.301	540.167082294264	1124	468.369460872709	2.67058856998946	24.3	16	Paris2	NGM	-2.61680321974156	-3.35691887002482	-0.680445085415559	-3.72948192401597	-0.341648005782855	-2.31228666034464
B110-20180226_093556_proc	CA1100L53_NGM_B110	CA1100L53	B110	20180226	93556	1233.662	648.034518828452	2223	1167.72725053998	3.06734141519237	24.3	15	Paris2	NGM	-1.87238498210887	-2.61053364308125	-0.731273011676612	-4.61119770869676	-0.264298069157808	-2.65490927977433
B110-20180226_095709_proc	CA1100L80_NGM_B110	CA1100L80	B110	20180226	95709	1228.998	260.617164898746	5892	1249.4376195758	3.09671457806928	24.3	15	Paris2	NGM	-1.35146104582129	-2.1249676319769	-1.35691497047214	-4.52613324527841	-0.673971296874036	-1.98945558651601
B110-20180226_101837_proc	CA2100L46_NGM_B110	CA2100L46	B110	20180226	101837	1225.191	422.966112956811	2707	934.52308070667	2.97059003198533	24.3	15	Paris2	NGM	-1.52377665023938	-2.65950916310016	-0.606078670982764	-3.77409178467939	-0.461744090509917	-1.54063358613948
B110-20180226_104002_proc	CA3100L48_NGM_B110	CA3100L48	B110	20180226	104002	1297.612	233.240487062405	4228	759.965828999614	2.88079406516166	24.4	15	Paris2	NGM	-0.405511374359442	-1.74155812365416	-0.899528710576199	-4.96462945430914	-0.542050213504498	-1.750016944629
B110-20180226_110250_proc	CA3100L17_NGM_B110	CA3100L17	B110	20180226	110250	1297.951	349.244703389831	2425	652.504143623557	2.81458327393696	24.5	15	Paris2	NGM	-1.62090070298061	-2.60680556547511	-0.887645962287297	-4.21975393509783	-0.367911882682513	-2.28826864996315
B110-20180226_112541_proc	CA1100L18_NGM_B110	CA1100L18	B110	20180226	112541	1197.979	221.92365097589	8586	1590.54246132778	3.20154526757994	24.6	15	Paris2	NGM	-0.992452786837628	-2.1015024030126	-1.45203124038338	-5.14358668912213	-0.709135538028784	-1.6062321478735
B110-20180226_120650_proc	CA1100L11_NGM_B110	CA1100L11	B110	20180226	120650	1221.525	275.407205240175	5604	1263.4878354237	3.10157106498661	24.8	15	Paris2	NGM	-1.09316164939623	-1.82850126027474	-0.999199489433179	-4.26737630420604	-0.475710380816879	-1.57040926687264
B110-20180226_122830_proc	CA3100L26_NGM_B110	CA3100L26	B110	20180226	122830	1199.023	343.775462962963	1930	553.356060324546	2.74300467067735	24.9	15	Paris2	NGM	-1.3008128136504	-2.43570595695561	-0.829769142621583	-4.13692888904822	-0.137795314757769	-1.83391565579768
B110-20180226_124920_proc	CA2100L49_NGM_B110	CA2100L49	B110	20180226	124920	1203.092	365.466552315609	1901	577.471977165481	2.76153091417858	25	15	Paris2	NGM	-0.8980472615619	-2.04980695881314	-0.488603304706589	-4.92195867566175	-0.179647077073881	-2.51309459500738
B110-20180226_130956_proc	CA1100L25_NGM_B110	CA1100L25	B110	20180226	130956	1266.67	436.447432762836	2481	854.860445644561	2.93189522275944	25.1	14	Paris2	NGM	-1.52212239074749	-2.10694736161134	-0.764175695428061	-4.7951170022274	-0.310188329696078	-2.48604674708541
B110-20180226_133200_proc	CA1100L50_NGM_B110	CA1100L50	B110	20180226	133200	1297.585	367.691823899371	3043	862.283565335439	2.93565010875847	25.2	14	Paris2	NGM	-1.30719395327718	-2.07889198487044	-1.11895250297233	-4.78498695998817	-0.477628460338546	-2.21435081647999
B111-20180305_095457_proc	CA1100L17_NGM_B111	CA1100L17	B111	20180305	95457	1205.929	449.108581436077	3030	1128.42381413111	3.05247224288265	23.4	33	Paris2	NGM	-1.93002631919143	-2.68664901077476	-0.997400444602236	-4.27377910843101	-0.52778318424348	-2.41585386591136
B111-20180305_101543_proc	CA2100L15_NGM_B111	CA2100L15	B111	20180305	101543	1200.802	327.190954773869	4257	1159.93468904312	3.06443353665218	23.5	33	Paris2	NGM	-1.65124899522266	-2.65730360606927	-1.32204346548115	-4.19657252187432	-0.837397181188114	-1.96980246504685
B111-20180305_103631_proc	CA3100L14_NGM_B111	CA3100L14	B111	20180305	103631	1217.27	297.636874648679	5229	1278.5521844274	3.10671845856208	23.6	33	Paris2	NGM	-1.63651295072814	-2.94556245764268	-1.69819663404057	-4.83524418300618	-0.652078721319254	-1.78669849814086
B111-20180305_105729_proc	CA3100L119_NGM_B111	CA3100L119	B111	20180305	105729	1297.882	251.275862068966	8001	1549.03001383315	3.19005983268228	23.7	33	Paris2	NGM	-1.54508293956804	-2.29587042024364	-1.71592323650446	-4.41139742487595	-0.997779583110804	-2.01161286052012
B111-20180305_112230_proc	CA1100L40_NGM_B111	CA1100L40	B111	20180305	112230	1295.53	269.636701797892	8660	1802.39271770607	3.25584942401845	23.8	33	Paris2	NGM	-1.4077980979218	-2.63492732673942	-1.71792638614955	-5.01563078734646	-0.684043387163395	-1.88397838212724
B111-20180305_114502_proc	CA1100L15_NGM_B111	CA1100L15	B111	20180305	114502	1217.522	388.228467153285	3466	1105.19552595623	3.04343911814055	23.9	33	Paris2	NGM	-1.70033965084658	-2.55284852835553	-1.21871126127764	-4.54030802436711	-0.571688577947229	-2.73757510836581
B111-20180305_120605_proc	CA2100L35_NGM_B111	CA2100L35	B111	20180305	120605	1296.036	486.701405152225	1561	586.203541755494	2.76804843805366	24	33	Paris2	NGM	-1.69395056357827	-2.33530366722668	-0.787548505210603	-3.66208191444534	-0.396696931312981	-1.75202031869192
B111-20180305_123829_proc	CA3100L44_NGM_B111	CA3100L44	B111	20180305	123829	1238.606	356.214876033058	3165	910.233022159289	2.95915258713765	24.2	33	Paris2	NGM	-1.27641152723748	-2.14162980507513	-0.721196264350961	-3.8130320285036	-0.487171213495394	-1.66254040000891
B111-20180305_130009_proc	CA2100L10_NGM_B111	CA2100L10	B111	20180305	130009	1170.361	202.379161770466	5828	1007.77944138456	3.00336549453939	23.4	33	Paris2	NGM	-1.01211726227215	-2.1105009671258	-1.73802822830097	-6.1625600567477	-0.601432855118698	-2.42374948625855
B111-20180305_132013_proc	CA1100L31_NGM_B111	CA1100L31	B111	20180305	132013	1211.439	155.522268326418	8440	1083.51138165022	3.03483347768807	24.8	33	Paris2	NGM	-0.678538501323643	-1.9255426814207	-1.68400550646766	-5.3064497559769	-0.638733636182218	-1.75636185024597
B111-20180305_134102_proc	CA1100L45_NGM_B111	CA1100L45	B111	20180305	134102	1296.562	289.460481099656	4170	930.962195549127	2.96893204553799	24.8	33	Paris2	NGM	-1.29955766705076	-2.55033307550187	-1.25446426263858	-4.34037524528342	-0.582862051531237	-2.16053092670628
B111-20180305_140712_proc	CA2100L33_NGM_B111	CA2100L33	B111	20180305	140712	1296.926	171.667949211235	7661	1014.05026879504	3.0060594845034	24.8	31	Paris2	NGM	-0.887909187437953	-2.29958523475544	-1.40722602111479	-5.28124312426458	-0.538162900891205	-1.4306128714371
B112-20180309_095838_proc	CA3100L96_NGM_B112	CA3100L96	B112	20180309	95838	1296.992	367.458555501697	4081	1156.2125016981	3.06303766093007	24.2	33	Paris2	NGM	-1.75358270678462	-2.67504781037563	-1.33723093053323	-4.04307769203512	-0.659934035474641	-1.66386534088299
B112-20180309_102223_proc	CA1100L3_NGM_B112	CA1100L3	B112	20180309	102223	1221.062	368.531693472091	2562	773.243454202569	2.88831625222422	24.2	33	Paris2	NGM	-1.8970068569374	-2.68913672148555	-1.05746381905927	-3.86656227011873	-0.588579358742427	-1.95911750535199
B112-20180309_104330_proc	CA3100L11_NGM_B112	CA3100L11	B112	20180309	104330	1198.089	349.399064171123	3374	983.96065944464	2.99297773488698	24.3	33	Paris2	NGM	-1.77468087348315	-2.86169721429539	-1.13347804129094	-3.90182239778928	-0.718252235815566	-1.66080138312833
B112-20180309_110444_proc	CA2100L43_NGM_B112	CA2100L43	B112	20180309	110444	1296.56	235.261610332509	7328	1329.6701120786	3.12374390692594	24.5	34	Paris2	NGM	-1.37735328747888	-3.73278454832654	-1.59402606120459	-4.91789294670437	-0.669664022759845	-1.42702976016035
B112-20180309_113144_proc	CA2100L36_NGM_B112	CA2100L36	B112	20180309	113144	1210.253	323.480165778567	3548	948.320415799305	2.97695510031516	24.6	34	Paris2	NGM	-1.53160741747782	-2.51124351635139	-0.733626554123169	-4.25024392281388	-0.329738600425524	-2.06548123181544
B112-20180309_121338_proc	CA2100L48_NGM_B112	CA2100L48	B112	20180309	121338	1297.234	195.4111933395	4742	714.319759438861	2.85389266369947	24.7	35	Paris2	NGM	-0.967805465490673	-2.3382026130751	-1.16482726711767	-4.04155350343147	-0.322941821120231	-1.59868490453888
B112-20180309_123738_proc	CA1100L8_NGM_B112	CA1100L8	B112	20180309	123738	1297.147	427.094063926941	1759	579.162160069359	2.76280017920789	24.8	36	Paris2	NGM	-1.37482950271522	-2.53609857168462	-0.636558420261621	-4.67350696080294	0.0257201291746036	-2.81375485873289
B112-20180309_133936_proc	CA1100L6_NGM_B112	CA1100L6	B112	20180309	133936	1198.008	496.270664505673	4157	1722.02285155865	3.2360389103232	24.9	36	Paris2	NGM	-2.19296218787877	-2.92422899019577	-0.928426598790143	-4.15565284311498	-0.568905645077096	-2.24193450520883
B112-20180309_140018_proc	CA1100L39_NGM_B112	CA1100L39	B112	20180309	140018	1195.25	479.778337531486	585	234.821441084225	2.37073774896158	24.9	36	Paris2	NGM	-1.10747336302199	-2.10189224177931	-0.334544500839331	-3.85558052963526	0.037188346438988	-2.10192356582369
B112-20180309_142052_proc	CA1100L35_NGM_B112	CA1100L35	B112	20180309	142052	1251.684	377.041888297872	3143	946.758650681971	2.97623928202765	24.9	36	Paris2	NGM	-1.53323280783612	-2.64140033366692	-0.929956161049297	-4.48385982376702	-0.325195835101763	-2.05967640991674
B112-20180309_144230_proc	CA3100L45_NGM_B112	CA3100L45	B112	20180309	144230	1296.734	243.245393963152	5697	1068.66096624911	3.02883994670474	25	36	Paris2	NGM	-1.24084615667265	-2.40617433724139	-1.33171039341127	-4.09611578174303	-0.78962931526359	-1.40328355958108
B112-20180309_154321_proc	CA2100L44_NGM_B112	CA2100L44	B112	20180309	154321	1296.687	351.605248464545	3376	915.424708365476	2.96162263035692	25.2	37	Paris2	NGM	-1.51623400721342	-2.45663096939697	-0.892273256432345	-3.82186610263839	-0.664557737015935	-1.70816151486621
B113-20180316_094703_proc	CA2100L106_NGM_B113	CA2100L106	B113	20180316	94703	1202.668	320.056018168054	2856	760.04349320674	2.8808384453324	23.5	33	Paris2	NGM	-1.48637844715864	-2.39204140002115	-0.648546319313047	-3.98237751929752	-0.344299674482632	-2.25197174667933
B113-20180316_100756_proc	CA3100L56_NGM_B113	CA3100L56	B113	20180316	100756	1296.508	207.611505681818	7256	1161.91268023589	3.065173491293	23.6	33	Paris2	NGM	-1.16599777620401	-2.13843966352267	-1.37558011134431	-4.40428680762067	-0.735095977515955	-1.64199186174618
B113-20180316_103523_proc	CA1100L29_NGM_B113	CA1100L29	B113	20180316	103523	1291.607	514.53358925144	804	320.287057718143	2.50553938988095	23.7	33	Paris2	NGM	-2.35560673936708	-3.37785176600039	-0.0492358988790333	-3.1678641182251	0.104820342551047	-1.99254580972414
B113-20180316_105740_proc	CA2100L17_NGM_B113	CA2100L17	B113	20180316	105740	1197.383	174.972069496371	13683	1999.47955409326	3.30091696756438	23.8	33	Paris2	NGM	-0.899577271411976	-1.8238401510453	-1.57560573173203	-4.24651989740133	-0.809648578119367	-1.42310456806059
B113-20180316_111819_proc	CA3100L3_NGM_B113	CA3100L3	B113	20180316	111819	1296.932	289.845070422535	5014	1120.55464981864	3.04943304207224	23.9	33	Paris2	NGM	-1.24877590222034	-2.35509040406514	-0.997120543025579	-4.33232546146843	-0.502518822190996	-1.97359699281334
B113-20180316_114443_proc	CA1100L57_NGM_B113	CA1100L57	B113	20180316	114443	1203.416	263.556756756757	2809	615.19119716684	2.7890101124741	24	33	Paris2	NGM	-1.07391814516874	-2.1436054975249	-1.03581516457328	-3.85678058878877	-0.584081502113922	-1.88222450911214
B113-20180316_120521_proc	CA3100L19_NGM_B113	CA3100L19	B113	20180316	120521	1297.176	345.306527415144	3270	870.469654578499	2.93975363578785	24.1	33	Paris2	NGM	-1.0678021303834	-2.07097316438765	-0.901735825054472	-4.23450129058041	-0.5779397854449	-1.84198476510181
B113-20180316_123541_proc	CA1100L62_NGM_B113	CA1100L62	B113	20180316	123541	1197.492	182.609935083263	11748	1791.49549003932	3.25321571919847	24.2	33	Paris2	NGM	-1.02854507435178	-2.40397194581813	-1.80111449188081	-4.86188449242379	-0.797133439129569	-1.6105026282368
B113-20180316_125620_proc	CA2100L47_NGM_B113	CA2100L47	B113	20180316	125620	1296.665	346.027205882353	2365	631.122411657417	2.80011360259012	24.3	33	Paris2	NGM	-1.58395579300146	-2.53802827456153	-1.01587799711032	-3.6923386594654	-0.362704196445345	-1.49124906454909
B113-20180316_132723_proc	CA2100L119_NGM_B113	CA2100L119	B113	20180316	132723	1269.833	218.342174197773	6262	1076.7232343359	3.03210408468381	24.4	33	Paris2	NGM	-0.774844065642465	-2.06767108837715	-1.47177442414143	-4.47469260333216	-0.824160053308802	-1.25668752396075
B113-20180316_134948_proc	CA1100L95_NGM_B113	CA1100L95	B113	20180316	134948	1297.555	430.969545957918	3843	1276.41291900249	3.10599119118357	24.5	33	Paris2	NGM	-1.44963338777745	-2.79810699718662	-0.723355699937637	-4.41275682627253	-0.421179590440268	-2.06511894727718
B113-20180316_143305_proc	CA2100L31_NGM_B113	CA2100L31	B113	20180316	143305	1249.601	287.084984588287	4365	1002.82086660292	3.00122336213921	24.6	33	Paris2	NGM	-1.00488259748996	-2.11691340225493	-1.14354150986742	-4.42365118582833	-0.748168801228599	-2.18563458219824
B113-20180316_145430_proc	CA1100L84_NGM_B113	CA1100L84	B113	20180316	145430	1197.526	234.085916442049	8023	1568.29271983619	3.19542712642549	24.7	33	Paris2	NGM	-1.50326492083821	-2.20602966082498	-1.32089824265931	-3.95651756141393	-0.71178554531654	-2.13677731162036
B113-20180316_151519_proc	CA2100L7_NGM_B113	CA2100L7	B113	20180316	151519	1297.406	256.199908717481	4440	876.770721505538	2.94288603874421	24.8	33	Paris2	NGM	-1.23718189055435	-2.17271377981525	-1.23815706124131	-4.51315211120063	-0.630055799881788	-2.22913297162113
B113-20180316_153749_proc	CA2100L42_NGM_B113	CA2100L42	B113	20180316	153749	1231.697	387.06599713056	2855	897.195837781327	2.95288725016194	24.9	33	Paris2	NGM	-1.50132280161231	-2.30139170323749	-1.08679249478657	-3.70419146782312	-0.816563239640179	-1.52175479395931
B113-20180316_155853_proc	CA2100L32_NGM_B113	CA2100L32	B113	20180316	155853	1203.889	202.352241174137	6164	1036.05831982631	3.01538420257706	25	33	Paris2	NGM	-0.917522506730933	-1.94207670959266	-1.44164966041325	-4.22397203267197	-0.863112297603059	-1.34907205339267
B113-20180316_162018_proc	CA3100L67_NGM_B113	CA3100L67	B113	20180316	162018	1296.34	237.726333195535	4548	834.024533203708	2.92117882579156	25.1	33	Paris2	NGM	-0.929769369532217	-2.19842798618608	-1.0412625505121	-4.26024439139354	-0.715823159349412	-1.67799025575912
B113-20180316_164937_proc	CA3100L24_NGM_B113	CA3100L24	B113	20180316	164937	1297.172	230.271583362461	5619	997.474526827334	2.99890181363239	25.2	33	Paris2	NGM	-0.771129051197971	-1.97513111666775	-1.45244649816765	-4.76771203959753	-0.625799370449887	-1.52933461121365
B114-20180319_100511_proc	CA2100L110_NGM_B114	CA2100L110	B114	20180319	100511	1295.871	447.923988153998	1657	572.749948390831	2.75796505872817	24.1	25	Paris2	NGM	-1.25476101723843	-2.34436994830725	-0.646083907505275	-5.07765330329906	-0.182363048194207	-2.74559873818193
B114-20180319_102902_proc	CA3100L5_NGM_B114	CA3100L5	B114	20180319	102902	1297.275	212.027906976744	6715	1097.5062306364	3.04040699444794	24.2	25	Paris2	NGM	-1.21408545249096	-2.40973350528257	-1.51721855017398	-4.58036655680819	-0.560238777153902	-1.7381532556137
B114-20180319_105511_proc	CA1100L65_NGM_B114	CA1100L65	B114	20180319	105511	1297.371	169.425352877307	12016	1569.18494414761	3.19567413255399	24.4	25	Paris2	NGM	-1.05082389420428	-2.40234320670937	-1.79051659591805	-4.68662832120383	-0.939277361340182	-1.55212828823822
B114-20180319_112241_proc	CA1100L114_NGM_B114	CA1100L114	B114	20180319	112241	1199.915	581.112903225806	1751	848.00064466932	2.92839618241735	24.4	25	Paris2	NGM	-1.83139864276709	-2.62626517243904	-0.587731545325836	-4.83644884751086	-0.186634691952349	-3.28649550941586
B114-20180319_114337_proc	CA3100L12_NGM_B114	CA3100L12	B114	20180319	114337	1295.898	224.368914532997	7257	1256.46093501646	3.0991489903655	24.4	25	Paris2	NGM	-1.15493470410772	-2.17521926207638	-1.65237241674074	-4.31782998500136	-0.928440367452337	-1.66107520940639
B114-20180319_123712_proc	CA2100L114_NGM_B114	CA2100L114	B114	20180319	123712	1228.234	201.618115942029	7514	1233.44454166584	3.09111962744557	24.5	25	Paris2	NGM	-0.991019089908192	-2.01665022896587	-1.34983571991393	-4.29240431893857	-0.930643765437539	-1.45096537777011
B114-20180319_125850_proc	CA3100L8_NGM_B114	CA3100L8	B114	20180319	125850	1196.56	294.382697947214	2638	649.011798141966	2.81225259174857	24.6	25	Paris2	NGM	-1.1757683436121	-2.35247073571329	-1.16822965545168	-4.63391312917506	-0.48668191712339	-2.32540251922176
B114-20180319_131926_proc	CA3100L16_NGM_B114	CA3100L16	B114	20180319	131926	1296.993	195.281739130435	9027	1359.15017207528	3.13326744444441	24.6	25	Paris2	NGM	-0.969852133351608	-2.28342482576226	-1.80604290068944	-4.61725632512529	-0.953029098060592	-1.49242195139656
B115-20180406_094959_proc	CA1100L97_NGM_B115	CA1100L97	B115	20180406	94959	1198.8	395.504019789734	3768	1243.12574788765	3.09451506174826	25.5	27	Paris2	NGM	-1.93564113193541	-2.81889639275335	-1.2095491149083	-4.31538930422871	-0.605572407449816	-1.88673327723102
B115-20180406_101033_proc	CA2100L23_NGM_B115	CA2100L23	B115	20180406	101033	1311.452	227.775275735294	10100	1754.18565447037	3.24407555507631	25.2	28	Paris2	NGM	-1.91788744348343	-2.67670703486999	-1.84808008165628	-3.00193153191616	-1.04837926957096	-1.29541581508405
B115-20180406_103256_proc	CA2100L30_NGM_B115	CA2100L30	B115	20180406	103256	2034.281	235.152384128043	43102	4982.36873897308	3.69743586598957	26.3	27	Paris2	NGM	-1.98486129495288	-2.55450052850294	-2.65025535225304	-2.80886624769325	-2.09922364149959	-1.06486783244172
B115-20180406_110734_proc	CA2100L21_NGM_B115	CA2100L21	B115	20180406	110734	1226.289	198.070683111954	31159	5032.81397377404	3.70181087801158	25	28	Paris2	NGM	-1.57638787399224	-2.46910801692958	-2.45667717943633	-3.47212367825867	-2.0385004949841	-1.05907648881563
B115-20180406_112843_proc	CA1100L118_NGM_B115	CA1100L118	B115	20180406	112843	1201.239	181.95126705653	38643	5853.24220481145	3.76739649541723	26.1	28	Paris2	NGM	-1.88847489560121	-3.05228649109132	-2.8179384143234	-4.28641572484655	-1.80175893378376	-1.47120345630745
B115-20180406_114934_proc	CA1100L101_NGM_B115	CA1100L101	B115	20180406	114934	1198.093	309.350649350649	4079	1053.20813885174	3.02251420653424	25.4	28	Paris2	NGM	-1.80167261194534	-2.61761645924243	-1.50580744049133	-4.09835070580604	-0.886911088532177	-1.61415101781407
B115-20180406_121013_proc	CA1100L60_NGM_B115	CA1100L60	B115	20180406	121013	1198.806	231.43601059135	16183	3124.21606114736	3.49474106071081	25.7	28	Paris2	NGM	-1.94711063672471	-2.91130569447326	-2.10652183898988	-3.99248104591246	-1.53069850047896	-1.27841503929196
B115-20180406_123049_proc	CA1100L5_NGM_B115	CA1100L5	B115	20180406	123049	1197.693	218.561725758223	11879	2167.74644277117	3.33600848222739	25.8	29	Paris2	NGM	-1.68824929667804	-2.72939983481305	-1.97330258514205	-4.27732752347966	-1.14473132292554	-1.56562706090695
B115-20180406_125116_proc	CA2100L69_NGM_B115	CA2100L69	B115	20180406	125116	1298.37	166.691449814126	53245	6835.86823890968	3.83479368312039	26.6	29	Paris2	NGM	-1.83868842155148	-3.17784461177534	-2.4106401467636	-3.81506975544332	-1.33212882472003	-1.26449144896927
B115-20180406_131408_proc	CA2100L120_NGM_B115	CA2100L120	B115	20180406	131408	1297.901	182.123539232053	32595	4573.78240811031	3.66027549975372	26	29	Paris2	NGM	-1.76649659781029	-2.76766141278261	-2.31728228537022	-3.73752874031305	-1.32142954979536	-1.6012265861454
B115-20180406_133645_proc	CA2100L11_NGM_B115	CA2100L11	B115	20180406	133645	1297.232	163.030754444978	23139	2908.01385342202	3.46359647111768	26.9	29	Paris2	NGM	-1.31920705328164	-2.39589735319695	-1.85714936341359	-3.10910571115689	-1.37073229284691	-0.809856951898368
B115-20180406_140658_proc	CA2100L50_NGM_B115	CA2100L50	B115	20180406	140658	1297.295	163.473873873874	47372	5969.40892638386	3.77593133067404	25.8	29	Paris2	NGM	-1.55662218825044	-2.48652665708081	-2.51280783941364	-3.67334441162228	-1.81831472544956	-1.04790095578581
B115-20180406_150905_proc	CA2100L94_NGM_B115	CA2100L94	B115	20180406	150905	1219.158	162.591736694678	51312	6843.17142919729	3.83525741970139	26.8	30	Paris2	NGM	-1.81462226745148	-2.79944578763906	-3.01147913893529	-4.11427178195888	-1.7573801088777	-1.36512456582598
B115-20180406_152953_proc	CA1100L55_NGM_B115	CA1100L55	B115	20180406	152953	1208.788	161.772727272727	91928	12302.7720929785	4.09000297884104	26.7	30	Paris2	NGM	-1.77401999486493	-2.04954886810798	-2.97584212643346	-3.83142801300145	-1.6259305376827	-1.5733345192285
B115-20180406_155041_proc	CA2100L109_NGM_B115	CA2100L109	B115	20180406	155041	1297.528	191.899696048632	37620	5563.8618706876	3.74537633959053	26.8	31	Paris2	NGM	-1.64246105907437	-2.58757604993393	-2.66956950039281	-3.7200156378904	-1.92191533986476	-1.03738215997914
B115-20180406_161338_proc	CA2100L20_NGM_B115	CA2100L20	B115	20180406	161338	1250.685	209.729268292683	39393	6605.87203480785	3.81993015653143	25.3	31	Paris2	NGM	-1.71450543846284	-2.55090089623788	-2.27614935780807	-3.69020364683576	-1.89896234178574	-1.16221790443731
B116-20180413_095602_proc	CA1100L71_NGM_B116	CA1100L71	B116	20180413	95602	1245.106	236.248345414434	10546	2001.01441221922	3.30125021663458	25.1	39	Paris2	NGM	-1.74110474298461	-2.40932865927207	-1.95872063804531	-4.48874824428199	-1.00655239909842	-1.32916551670944
B116-20180413_101729_proc	CA3100L116_NGM_B116	CA3100L116	B116	20180413	101729	1197.699	530.21398483572	2802	1240.42817561815	3.09357162242865	25.3	39	Paris2	NGM	-2.16092687309539	-2.79552485348051	-1.10163235557262	-3.98203948118447	-0.571052638243006	-2.01908799432401
B116-20180413_103830_proc	CA2100L52_NGM_B116	CA2100L52	B116	20180413	103830	1296.592	200.683681565723	11595	1794.64880837963	3.25397947491708	25.4	38	Paris2	NGM	-1.2312886695495	-2.13054837893574	-1.8268793795102	-4.25390378516809	-1.08587216316897	-1.22575370472071
B116-20180413_110041_proc	CA2100L19_NGM_B116	CA2100L19	B116	20180413	110041	1196.488	267.444152814232	7139	1595.74003829608	3.20296214194624	25.5	38	Paris2	NGM	-1.31931817338682	-2.14309329100306	-1.58366984109312	-3.89622541521776	-0.885413987798865	-1.53027516256615
B116-20180413_112113_proc	CA1100L76_NGM_B116	CA1100L76	B116	20180413	112113	1296.587	296.671865252651	3582	819.596850296198	2.91360028074232	25.4	38	Paris2	NGM	-1.51119902502701	-2.29217111766989	-1.34155839388459	-4.24096313949502	-0.706361393234657	-1.69816516429456
B116-20180413_114844_proc	CA2100L81_NGM_B116	CA2100L81	B116	20180413	114844	1211.954	374.359498680739	2589	799.714132784275	2.90293477106539	25.2	38	Paris2	NGM	-1.28790678131372	-2.59869768172185	-1.08031932415796	-5.79697709809509	-0.270892201454612	-2.94355317601549
B116-20180413_120928_proc	CA2100L16_NGM_B116	CA2100L16	B116	20180413	120928	1198.057	290.385835694051	3205	776.829986719691	2.89032598159554	25.3	38	Paris2	NGM	-1.19870955168734	-2.31879582877809	-0.970772273833463	-4.19839671422532	-0.441920394233327	-2.10068112675946
B116-20180413_123022_proc	CA3100L56_NGM_B116	CA3100L56	B116	20180413	123022	1297.254	211.678665785997	6548	1068.46608572162	3.02876074173854	25.3	38	Paris2	NGM	-0.867826881481855	-2.05935737693071	-1.1334335225281	-4.48125173853368	-0.633969551775824	-1.68910221989484
B116-20180413_125736_proc	CA3100L92_NGM_B116	CA3100L92	B116	20180413	125736	1196.597	235.824483775811	4327	852.762075534148	2.93082787794835	25.4	37	Paris2	NGM	-1.48731163734541	-2.71978275534092	-1.63323691398718	-4.57702250696912	-0.730863875072766	-1.78334116577593
B116-20180413_131809_proc	CA3100L109_NGM_B116	CA3100L109	B116	20180413	131809	1196.332	259.40848806366	2178	472.269977734151	2.67419033829571	25.6	37	Paris2	NGM	-1.01115248311129	-2.25145380975954	-1.09021476406707	-3.33020335310236	-0.0655970110096612	-1.4193302162931
B116-20180413_133838_proc	CA1100L61_NGM_B116	CA1100L61	B116	20180413	133838	1196.332	243.537366548043	6147	1251.34510501334	3.09737709908907	25.8	37	Paris2	NGM	-1.44367466447227	-2.2199737465941	-1.55694828071962	-3.96788164153564	-0.811474265520753	-1.73182742079587
B116-20180413_135934_proc	CA2100L99_NGM_B116	CA2100L99	B116	20180413	135934	1246.757	446.281195079086	2020	723.06633454615	2.85917814156265	25.8	37	Paris2	NGM	-1.87550424894461	-2.50168230130878	-0.696490480939855	-3.96100073751805	-0.366285698023181	-2.69520653913557
B116-20180413_142110_proc	CA2100L103_NGM_B116	CA2100L103	B116	20180413	142110	1296.467	344.486631016043	2548	677.033766250029	2.83061032914359	25.9	36	Paris2	NGM	-1.29898965364847	-2.43624799864992	-1.08164662010076	-4.27252374792842	-0.430218151417484	-1.92607270381208
B116-20180413_145102_proc	CA1100L113_NGM_B116	CA1100L113	B116	20180413	145102	1253.182	357.075975359343	2825	804.942642321821	2.90576493501307	26.1	36	Paris2	NGM	-1.47144925582848	-2.59253964980686	-1.13326874989928	-4.36714853743353	-0.312375944787158	-2.19876660729435
B116-20180413_151231_proc	CA3100L112_NGM_B116	CA3100L112	B116	20180413	151231	1205.097	301.8	2767	692.957164444024	2.84070638927189	26.3	36	Paris2	NGM	-0.689946765383785	-2.24606228236114	-0.878846898031831	-5.2318112701834	-0.319847281856374	-2.42480706156705
B116-20180413_153307_proc	CA1100L67_NGM_B116	CA1100L67	B116	20180413	153307	1295.831	354.59020979021	3201	875.919206700921	2.94246404943047	26.4	36	Paris2	NGM	-1.22779950957226	-2.40676376352693	-0.865978219225978	-4.8286508304871	-0.351942004411588	-2.28764616761998
B116-20180413_161454_proc	CA2100L6_NGM_B116	CA2100L6	B116	20180413	161454	1296.813	177.728971962617	4878	668.532722322837	2.82512266930398	26.6	35	Paris2	NGM	-0.403833611542148	-2.04985381660863	-1.14860729125573	-3.71743227847598	-0.303482900001782	-1.22080478956607
B116-20180413_170152_proc	CA1100L87_NGM_B116	CA1100L87	B116	20180413	170152	1297.119	257.398043641836	2564	508.795711031654	2.70654344170652	26.9	35	Paris2	NGM	-1.0196064305903	-2.02750058037245	-0.987836921187449	-4.90793597809627	-0.277694340372293	-2.87896183853525
B117-20180416_093220_proc	CA3100L106_NGM_B117	CA3100L106	B117	20180416	93220	1216.711	368.463025210084	2416	731.650054045343	2.86430340901336	24.8	37	Paris2	NGM	-1.92278087220549	-2.55979238229945	-1.05095957822832	-4.1724220880608	-0.442385650960999	-2.4434914414094
B117-20180416_095356_proc	CA1100L62_NGM_B117	CA1100L62	B117	20180416	95356	1296.951	777.063865546218	1086	650.673277543402	2.81336297108955	25.1	37	Paris2	NGM	-2.18976888751538	-2.95526291606787	-0.449794931936754	-4.14864315342478	0.0675911125819275	-2.96410666274824
B117-20180416_102618_proc	CA2100L21_NGM_B117	CA2100L21	B117	20180416	102618	1190.766	246.222098214286	5210	1077.30413170718	3.03233832546737	25.3	37	Paris2	NGM	-0.952942690084399	-2.35173831713711	-1.20728781495898	-5.13802025261685	-0.598160362139698	-2.29115583487388
B117-20180416_104648_proc	CA3100L118_NGM_B117	CA3100L118	B117	20180416	104648	1195.916	363.108843537415	1745	529.82394413386	2.72413158131159	25.5	37	Paris2	NGM	-1.82205466004149	-2.59705220714758	-0.643676580923767	-4.59280157051573	-0.28780485627755	-2.95699102644964
B117-20180416_110715_proc	CA2100L106_NGM_B117	CA2100L106	B117	20180416	110715	1214.548	467.074524714829	2221	854.122290260768	2.93152005591524	25.6	36	Paris2	NGM	-1.61949930941993	-2.43306953346497	-0.412288506399072	-4.82353917109678	-0.252549573734731	-3.4166416676972
B117-20180416_112809_proc	CA1100L86_NGM_B117	CA1100L86	B117	20180416	112809	1213.391	337.087364620939	2938	816.194184114039	2.91179349583277	25.7	36	Paris2	NGM	-1.32671454898465	-2.51978976249377	-1.26907389740355	-5.33019794835072	-0.43471822884351	-2.75026514361044
B117-20180416_114855_proc	CA1100L34_NGM_B117	CA1100L34	B117	20180416	114855	1200.682	331.512943432407	2772	765.359919774454	2.88386571543153	25.8	36	Paris2	NGM	-1.37174972599648	-2.46388916886663	-1.03159653822704	-4.76401491454978	-0.513588339045413	-2.4173477483182
B117-20180416_120947_proc	CA2100L20_NGM_B117	CA2100L20	B117	20180416	120947	1295.44	222.971200980392	6009	1034.26939626009	3.01463367422285	25.9	35	Paris2	NGM	-0.834010488089158	-2.33225531339016	-1.15465037483911	-5.57887674678078	-0.605447756491943	-2.4270357909177
B117-20180416_123214_proc	CA2100L31_NGM_B117	CA2100L31	B117	20180416	123214	1285.19	364.266536964981	2962	839.531495335532	2.92403699349831	26	35	Paris2	NGM	-1.57176441355887	-2.73545882841747	-0.957255201496473	-4.47474550748124	-0.674082878836337	-2.49914218985189
B117-20180416_125407_proc	CA1100L19_NGM_B117	CA1100L19	B117	20180416	125407	1264.314	263.324383561644	3659	762.07644576589	2.88199853867431	26	35	Paris2	NGM	-1.25675224334882	-2.43860519579305	-1.49032665734668	-4.79709874180055	-0.42434463986637	-2.04294511252807
B117-20180416_131542_proc	CA3100L29_NGM_B117	CA3100L29	B117	20180416	131542	1296.407	255.6624928856	3814	752.153257322492	2.87630634062896	26.1	33	Paris2	NGM	-1.30104040404835	-1.9846395415471	-1.25371987273395	-4.10607618942087	-0.570556631095374	-2.15173378216158
B117-20180416_134810_proc	CA2100L69_NGM_B117	CA2100L69	B117	20180416	134810	1296.948	827.887811634349	1156	737.915714623337	2.86800675916123	26.2	33	Paris2	NGM	-2.21938951246811	-2.97718630479077	-0.389187404214234	-3.91361615041936	-0.147834315152387	-2.57474364011884
B118-20180420_114437_proc	CA2100L2_NGM_B118	CA2100L2	B118	20180420	114437	1294.234	426.858181818182	3566	1176.12137864068	3.07045214431976	27.1	40	Paris2	NGM	-1.70824008127573	-2.46437320146398	-1.28960557467651	-4.06790718495484	-0.701008355144503	-2.10068660850681
B118-20180420_121349_proc	CA1100L15_NGM_B118	CA1100L15	B118	20180420	121349	1228.004	212.179377669311	7319	1264.6057058134	3.10195513698826	27.3	40	Paris2	NGM	-0.868450581227387	-2.07781943682043	-1.66479786504887	-5.45733864942109	-0.407356479278514	-2.95448069912548
B118-20180420_123443_proc	CA1100L35_NGM_B118	CA1100L35	B118	20180420	123443	1196.166	242.01443001443	4092	827.914392834312	2.91798543262816	27.4	38	Paris2	NGM	-1.09528226576766	-2.42021083303239	-1.55896577028349	-4.69173876397596	-0.513810602939973	-1.58134854030719
B118-20180420_125509_proc	CA1100L65_NGM_B118	CA1100L65	B118	20180420	125509	1196.8	198.057692307692	5693	942.13105139346	2.97411131780177	27.6	37	Paris2	NGM	-0.937280618178624	-2.33951551881044	-1.62981452906598	-4.82748455537117	-0.534069657841542	-1.80726714327925
B118-20180420_131539_proc	CA2100L109_NGM_B118	CA2100L109	B118	20180420	131539	1254.825	359.20539083558	3264	934.350523529043	2.97050983327087	27.8	36	Paris2	NGM	-1.62874413496022	-2.66397838547014	-1.02918760034977	-4.40052243819624	-0.326328430952587	-2.17135555569385
B118-20180420_133718_proc	CA2100L38_NGM_B118	CA2100L38	B118	20180420	133718	1296.253	309.873884592504	4212	1006.89356314209	3.00298356451275	27.9	35	Paris2	NGM	-1.51039261219154	-2.19665718347157	-1.34804291479505	-3.89816768627877	-0.943222815732623	-1.5568558264094
B118-20180420_140111_proc	CA1100L45_NGM_B118	CA1100L45	B118	20180420	140111	1297.109	259.887667304015	4616	924.857874145762	2.96607499845072	28	34	Paris2	NGM	-1.19511580412779	-2.50251842102338	-1.59891788249512	-5.19754559970336	-0.689851199472839	-2.47887652097783
B118-20180420_142651_proc	CA3100L84_NGM_B118	CA3100L84	B118	20180420	142651	1220.987	312.31043956044	3696	945.382206866563	2.97560742414377	28.1	33	Paris2	NGM	-1.31586264613433	-2.39542622564053	-1.23324320947667	-4.04956643145864	-0.516966937754964	-1.47625188122031
B118-20180420_144758_proc	CA1100L41_NGM_B118	CA1100L41	B118	20180420	144758	1196.987	155.86158126594	10069	1311.10050632693	3.1176359851074	28.3	32	Paris2	NGM	-0.718017684116564	-1.8507097727262	-1.77284335470539	-4.5966477275908	-0.697012961724423	-1.29930924429192
B118-20180420_150829_proc	CA3100L14_NGM_B118	CA3100L14	B118	20180420	150829	1219.69	263.431804281346	3227	696.975815507139	2.84321770869482	28.4	31	Paris2	NGM	-1.09209779800081	-2.33103034813081	-1.40566275866129	-4.55971507741372	-0.379703332945762	-1.75841555489622
B118-20180420_152935_proc	CA3100L2_NGM_B118	CA3100L2	B118	20180420	152935	1216.985	221.057948559033	9845	1788.28457504709	3.25243663053291	28.5	31	Paris2	NGM	-1.37885332540064	-2.30824651370048	-1.53001096015995	-3.67421813679749	-0.842065077307236	-1.34867880665488
B118-20180420_155030_proc	CA1100L2_NGM_B118	CA1100L2	B118	20180420	155030	1197.094	184.772386587771	7878	1215.97540505463	3.08492479076148	28.6	30	Paris2	NGM	-1.17273920439353	-1.87806154903294	-1.46312776194614	-3.94335152867612	-0.832131784545147	-1.56852891761361
B118-20180420_161055_proc	CA2100L23_NGM_B118	CA2100L23	B118	20180420	161055	1251.208	290.050164088139	4261	987.768419942615	2.99465513716882	28.7	30	Paris2	NGM	-1.32212445265184	-2.41283002933729	-1.33173855837972	-4.4311312071142	-0.537624965309683	-2.03028182562841
B118-20180420_163214_proc	CA1100L6_NGM_B118	CA1100L6	B118	20180420	163214	1197.81	258.498749553412	5345	1153.50165415465	3.06201822164838	28.7	30	Paris2	NGM	-1.05004744219135	-2.73622379811387	-1.21716424646898	-4.73947733594224	-0.600196763770906	-1.55535194061407
B118-20180420_165242_proc	CA2100L87_NGM_B118	CA2100L87	B118	20180420	165242	1296.375	174.424955330554	8113	1091.58975033982	3.03805944913806	28.8	30	Paris2	NGM	-0.811264134832942	-1.94594701677969	-1.57652704200053	-4.34260659269198	-0.638390774401077	-1.63201693006712
B118-20180420_171513_proc	CA2100L15_NGM_B118	CA2100L15	B118	20180420	171513	1296.847	144.151117589893	11610	1290.51034950049	3.11076149180351	28.8	31	Paris2	NGM	-0.949526828383342	-2.16478828847736	-2.02701735333641	-4.66204551314564	-0.75133884923505	-1.65764587532824
B119-20180423_095155_proc	CA1100L44_NGM_B119	CA1100L44	B119	20180423	95155	1197.157	304.632328767123	4217	1073.07105952766	3.03062848220725	28.4	32	Paris2	NGM	-1.41403256064241	-2.52238085648274	-1.27003894082939	-4.41438857678515	-0.493999920662253	-2.06410087146004
B119-20180423_101225_proc	CA3100L59_NGM_B119	CA3100L59	B119	20180423	101225	1197.241	328.127136752137	5089	1394.73923707226	3.14449301873043	28.3	33	Paris2	NGM	-1.72130272196345	-2.4459857186872	-1.1716388348625	-3.93855386261928	-0.546905215306585	-1.5977784110711
B119-20180423_103252_proc	CA3100L120_NGM_B119	CA3100L120	B119	20180423	103252	1198.179	155.01366263794	9644	1247.68649966348	3.09610547591543	28.3	33	Paris2	NGM	-0.842165811458002	-1.75915948319814	-2.14155041888829	-5.08197783375864	-0.840028574669631	-1.79876736689477
B119-20180423_105340_proc	CA3100L39_NGM_B119	CA3100L39	B119	20180423	105340	1218.613	138.66763694099	10611	1207.44017631589	3.08186562245501	28.2	34	Paris2	NGM	-0.587909088708487	-1.90500171882263	-2.03444571831553	-3.57923720136146	-0.821195041225012	-0.688581811821861
B119-20180423_111447_proc	CA2100L33_NGM_B119	CA2100L33	B119	20180423	111447	1297.182	145.562443520694	13824	1551.25126561275	3.19068214883292	28.1	34	Paris2	NGM	-0.522061300103591	-2.19218695766338	-1.88193858116761	-5.20475120547142	-0.688801269262661	-0.920462891903767
B119-20180423_114323_proc	CA1100L17_NGM_B119	CA1100L17	B119	20180423	114323	1295.838	263.344407530454	5378	1092.93462894188	3.03859418652532	28	34	Paris2	NGM	-0.898062990604508	-2.21448631865541	-1.38252849355446	-4.37087807105548	-0.478119186582861	-1.61897703236516
B119-20180423_120715_proc	CA2100L35_NGM_B119	CA2100L35	B119	20180423	120715	1296.723	295.134496919918	4282	974.584329738185	2.98881942411592	28	34	Paris2	NGM	-1.62262599305294	-2.36423321103153	-1.16839511594054	-3.42955326453007	-0.815096094437716	-1.07529070284528
B119-20180423_123939_proc	CA1100L73_NGM_B119	CA1100L73	B119	20180423	123939	1296.38	230.851525174568	6845	1218.91628212401	3.08597387833361	28.2	34	Paris2	NGM	-0.777469926949365	-1.81182243242187	-1.24129439494963	-4.50014849620576	-0.549719611971167	-1.36831445954003
B119-20180423_130810_proc	CA2100L89_NGM_B119	CA2100L89	B119	20180423	130810	1296.554	257.044857272315	4276	847.726982213175	2.9282560064908	28.6	34	Paris2	NGM	-0.824125091153565	-1.96440859201379	-1.22100084669149	-4.67583142697576	-0.62915233926002	-1.46152783465255
B119-20180423_135035_proc	CA2100L94_NGM_B119	CA2100L94	B119	20180423	135035	1297.326	169.636208160274	9393	1228.21318870465	3.08927375657888	29	33	Paris2	NGM	-0.714966495601216	-2.06306777311727	-2.02737095856793	-4.53809363031308	-0.682353086959883	-1.16344344259156
B119-20180423_142250_proc	CA3100L69_NGM_B119	CA3100L69	B119	20180423	142250	1297.122	186.522180342128	8008	1151.52593216348	3.06127372264649	29.2	32	Paris2	NGM	-0.873416836053786	-2.19927290835427	-1.73404184668416	-4.4565433260508	-0.654052680808546	-1.360062091547
B119-20180423_150037_proc	CA3100L40_NGM_B119	CA3100L40	B119	20180423	150037	1295.877	299.755402750491	3669	848.693643526008	2.92875094944669	29.4	31	Paris2	NGM	-1.40302449283629	-2.31957952792838	-1.15188079327391	-3.72528712603573	-0.409642992506285	-1.46428874729146
B120-20180424_092822_proc	CA2100L88_NGM_B120	CA2100L88	B120	20180424	92822	1195.816	731.767554479419	655	400.82065149155	2.60295008960013	26.6	29	Paris2	NGM	-1.7125423656298	-2.39231437158536	-0.266796585635918	-4.72149719433071	0.064261163250266	-3.66029610048359
B120-20180424_094855_proc	CA2100L115_NGM_B120	CA2100L115	B120	20180424	94855	1198.747	293.160424818334	3248	794.316949122667	2.89999382961714	26.6	29	Paris2	NGM	-1.25668995020256	-2.26804003452231	-1.00036426774924	-4.28767302045887	-0.577411670702442	-1.83088230187367
B120-20180424_103311_proc	A6140L74_NGM_B120	A6140L74	B120	20180424	103311	1210.773	224.892577224527	4156	771.947797766498	2.88758793257862	27	30	Paris2	NGM	-0.844964225251066	-2.51525341728254	-0.742993370499165	-5.07448379823494	-0.296016015568424	-2.5032319215389
B120-20180424_105404_proc	CA3100L104_NGM_B120	CA3100L104	B120	20180424	105404	1296.706	315.083850931677	2794	678.908156130307	2.83181102614546	27	30	Paris2	NGM	-1.39791156673426	-2.48073789316414	-1.062173600265	-4.31254215012907	-0.321220336122322	-2.40002766127918
B120-20180424_121822_proc	CA3100L74_NGM_B120	CA3100L74	B120	20180424	121822	1200.503	277.832421680756	4475	1035.64929618783	3.01521271437081	27.5	31	Paris2	NGM	-1.35232262942247	-2.69766888661137	-1.4695794972536	-4.95284320498227	-0.434617668226272	-2.09656609780662
B120-20180424_123857_proc	CA2100L96_NGM_B120	CA2100L96	B120	20180424	123857	1273.578	243.622961956522	2985	571.001180485386	2.75663700610532	27.6	31	Paris2	NGM	-1.0140122429132	-2.4934185040126	-0.687227142574414	-4.37522400092	-0.0178497589251645	-2.00184410909895
B120-20180424_130046_proc	CA3100L5_NGM_B120	CA3100L5	B120	20180424	130046	1293.229	388.296774193548	686	205.974028649817	2.31381246345099	27.7	31	Paris2	NGM	-2.45549621590182	-3.54549519787709	0.182807615223421	-1.39373847166179	0.19672546553508	-0.243555348028604
B120-20180424_132655_proc	CA2100L5_NGM_B120	CA2100L5	B120	20180424	132655	1197.366	764.543360433604	1365	871.581193212326	2.94030785056432	27.9	31	Paris2	NGM	-1.74259971451012	-2.62402398747128	-0.336862788035342	-4.44840586742903	-0.00831874179677606	-3.29739630312659
B120-20180424_134735_proc	CA2100L48_NGM_B120	CA2100L48	B120	20180424	134735	1197.879	152.257260273973	10124	1286.81820368643	3.10951719592332	28.1	31	Paris2	NGM	-0.917253394138922	-2.29570840838843	-1.69737385060889	-3.96347433115145	-0.762914614317777	-1.09156113563149
B120-20180424_140806_proc	CA2100L107_NGM_B120	CA2100L107	B120	20180424	140806	1197.516	186.385344513307	6534	1016.97333567981	3.00730956617847	28.2	31	Paris2	NGM	-0.783845063933847	-2.16639140120657	-1.37055512876286	-4.84192760203821	-0.667771074581037	-1.55268393907017
B120-20180424_142833_proc	CA2100L43_NGM_B120	CA2100L43	B120	20180424	142833	1197.321	279.22272934733	4084	952.414287108048	2.97882590160648	28.4	31	Paris2	NGM	-1.04756848978431	-3.19402298986958	-1.03669564066663	-4.94567864303492	-0.451723528620042	-1.85842213082682
B120-20180424_144913_proc	A6140L114_NGM_B120	A6140L114	B120	20180424	144913	1219.327	232.633686148182	5426	1035.21892079814	3.01503220104017	28.5	31	Paris2	NGM	-1.2374122712886	-2.1984388138093	-1.18540216662484	-3.96779409819881	-0.63792849859789	-1.78024310121951
B120-20180424_151008_proc	CA2100L36_NGM_B120	CA2100L36	B120	20180424	151008	1197.371	257.667736757624	3259	701.31910167617	2.84591566784443	28.6	31	Paris2	NGM	-0.639046543382814	-2.01035601088003	-0.859611244449479	-4.20590649487854	-0.174289447100191	-1.49138248140188
B120-20180424_153039_proc	CA1100L30_NGM_B120	CA1100L30	B120	20180424	153039	1198.793	147.239792465599	14891	1828.96275637682	3.26220486191998	28.9	31	Paris2	NGM	-0.857401228572787	-1.86933050199931	-2.03146762330136	-4.22645446418294	-1.11798470744525	-0.793399109693774
B120-20180424_155130_proc	A6140L70_NGM_B120	A6140L70	B120	20180424	155130	1296.839	423.90523465704	2128	695.591618813269	2.84235434054592	28.9	31	Paris2	NGM	-1.67147292851693	-2.49931276290071	-0.745214171995687	-4.14619529069513	-0.203737525748671	-2.02798552370393
B120-20180424_161952_proc	A6140L31_NGM_B120	A6140L31	B120	20180424	161952	1205.129	127.773693803159	7925	840.247412011524	2.9244071835029	28.9	30	Paris2	NGM	-0.456724613598904	-2.48380674008712	-1.2397870000027	-4.01666833006979	-0.0607130109616651	-0.558673677461418
B120-20180424_164059_proc	CA2100L44_NGM_B120	CA2100L44	B120	20180424	164059	1195.703	281.552810376776	3069	722.659034096531	2.85893343624549	28.8	29	Paris2	NGM	-1.2001664023613	-2.06486338015618	-1.10585955147351	-4.05035041871192	-0.567168197807779	-1.67313939536648
B121-20180427_101027_proc	CA1100L77_NGM_B121	CA1100L77	B121	20180427	101027	1231.293	676.326666666667	224	123.039092509527	2.09004311927499	26.3	29	Paris2	NGM	-1.63332969168893	-2.61807674109817	-0.443566101827812	-3.41977614512118	0.266394850124558	-1.75771152969286
B121-20180427_103125_proc	CA1100L95_NGM_B121	CA1100L95	B121	20180427	103125	1219.012	714.458646616541	506	296.564820680986	2.47211963256472	26.4	29	Paris2	NGM	-1.35468119008223	-2.55929960407803	-0.423540745557525	-4.54178768294116	-0.010330098104686	-2.47151472924746
B121-20180427_105219_proc	CA3100L28_NGM_B121	CA3100L28	B121	20180427	105219	1199.23	211.992021276596	11672	2063.2996775768	3.31456231031246	26.4	29	Paris2	NGM	-1.60905603639465	-2.32214814389994	-1.89522203017338	-3.4649045859462	-1.19828471649869	-1.13882949244089
B121-20180427_111248_proc	A6140L2_NGM_B121	A6140L2	B121	20180427	111248	1205.769	244.048347107438	5130	1038.31498459585	3.01632912164389	26.5	29	Paris2	NGM	-1.2035523526926	-2.30119398127316	-1.63923897179307	-4.76454713616681	-0.474414291148036	-1.82822356574244
B121-20180427_113328_proc	CA2100L47_NGM_B121	CA2100L47	B121	20180427	113328	1197.988	305.078947368421	5043	1284.24753134334	3.1086487395706	26.6	28	Paris2	NGM	-1.7043877102276	-2.52905514862334	-1.43145960903637	-4.08257850921804	-0.681096971193746	-1.4082077439163
B121-20180427_115351_proc	CA2100L119_NGM_B121	CA2100L119	B121	20180427	115351	1200.303	185.040038825528	11836	1824.65085860732	3.2611797758137	26.6	28	Paris2	NGM	-0.974815743744518	-2.16624687386168	-1.86021779760737	-4.51230150261907	-1.07327598439546	-1.09095527982061
B121-20180427_121421_proc	CA2100L77_NGM_B121	CA2100L77	B121	20180427	121421	1204.556	245.431041106416	9629	1961.93078180979	3.29268368112327	26.7	27	Paris2	NGM	-1.575892866578	-2.2581956849465	-1.69022761827867	-3.67968939419094	-1.13625763868015	-1.09910940565119
B121-20180427_123457_proc	CA3100L83_NGM_B121	CA3100L83	B121	20180427	123457	1297.089	386.916532040926	3647	1087.88571358886	3.03658327351957	26.8	27	Paris2	NGM	-1.54085514943782	-2.44162818979584	-1.15481313765341	-4.238659994615	-0.407833699597054	-1.87537949021794
B121-20180427_130248_proc	GA250L2_NGM_B121	GA250L2	B121	20180427	130248	1297.008	166.998298596342	10679	1374.99138841883	3.13829997818527	26.8	27	Paris2	NGM	-1.03428028218715	-1.81660853036718	-1.85233408433154	-3.47633251944554	-1.4099447116138	-1.07253446693068
B121-20180427_132504_proc	CA3100L115_NGM_B121	CA3100L115	B121	20180427	132504	1197.69	471.288252714709	2352	925.506575478625	2.96637950864693	26.9	27	Paris2	NGM	-1.55919375379956	-2.46693775172803	-1.22530873730932	-4.92854692065276	-0.320387544535748	-2.0698732678453
B121-20180427_134530_proc	CA3100L96_NGM_B121	CA3100L96	B121	20180427	134530	1285.913	184.473528069375	12288	1762.8025480079	3.24620366958066	27	27	Paris2	NGM	-1.11593813262431	-2.28109895950435	-1.90998317673803	-4.2273600833846	-0.94874312503819	-1.3013085165282
B121-20180427_140723_proc	CA2100L120_NGM_B121	CA2100L120	B121	20180427	140723	1198.363	277.511380323054	5225	1209.98141814121	3.0827787008448	27.1	27	Paris2	NGM	-0.907475123713832	-2.14924251396243	-1.02968688327416	-4.34611950922817	-0.535304788060656	-1.37883883904018
B121-20180427_142811_proc	GA150L11_NGM_B121	GA150L11	B121	20180427	142811	1223.961	167.252873563218	24959	3410.61886062086	3.53283318936409	27	26	Paris2	NGM	-1.33893207194318	-2.49869492623661	-2.7243259984895	-3.88752483391915	-1.91503160325081	-0.802841383147666
B121-20180427_144920_proc	CA3100L119_NGM_B121	CA3100L119	B121	20180427	144920	1196.35	300.004703668862	5258	1318.53114213305	3.1200903917683	26.6	27	Paris2	NGM	-1.61576411708056	-2.29883563070975	-1.53981014511263	-4.22075167052951	-0.804881698142655	-1.97388455896318
B121-20180427_150949_proc	CA3100L4_NGM_B121	CA3100L4	B121	20180427	150949	1205.615	317.269338959212	2367	622.899122287344	2.79441771892033	26.3	27	Paris2	NGM	-0.824400753034016	-2.33601055504293	-1.11420267884315	-4.74997864589682	-0.187631390698668	-1.98479676649386
B121-20180427_153057_proc	CA3100L37_NGM_B121	CA3100L37	B121	20180427	153057	1296.262	238.861477572559	6709	1236.26369748886	3.09211111650483	26.1	28	Paris2	NGM	-1.53576217750125	-2.61200209711919	-1.69359402033658	-3.76045999249254	-1.06069216303715	-1.23636112833105
B121-20180427_155621_proc	A6140L35_NGM_B121	A6140L35	B121	20180427	155621	1279.404	222.857870606215	4492	782.456170813221	2.89346001994747	25.8	28	Paris2	NGM	-1.13127457460509	-2.73622789207216	-1.69637088982808	-4.27288876931513	-0.642939860843293	-1.44920876564977
B121-20180427_161827_proc	GA450L4_NGM_B121	GA450L4	B121	20180427	161827	1296.832	449.32673992674	3478	1205.05848210501	3.08100812395585	25.5	28	Paris2	NGM	-1.7312360840125	-2.456510045107	-1.16427216209248	-4.57649470142907	-0.644294705352404	-2.7285471324215
B122-20180430_094446_proc	CA1100L67_NGM_B122	CA1100L67	B122	20180430	94446	1296.797	313.435242290749	6024	1455.99804715732	3.16316079248432	25.2	32	Paris2	NGM	-1.57373789745062	-2.75125217133743	-1.29207228348645	-4.44725601466283	-0.701785474067121	-1.8600880597847
B122-20180430_102037_proc	A6140L179_NGM_B122	A6140L179	B122	20180430	102037	1293.155	248.861965811966	4215	811.158125590077	2.90910552298709	25.2	31	Paris2	NGM	-1.34665432437125	-2.72198381615196	-1.86220948049549	-4.43123409610561	-0.613878032640667	-1.44437206969556
B122-20180430_105346_proc	CA2100L32_NGM_B122	CA2100L32	B122	20180430	105346	1197.664	254.286271450858	6163	1308.51915975736	3.1167800861016	25.2	31	Paris2	NGM	-1.42755734336063	-2.46889968963027	-1.59440957203835	-4.19868271093392	-0.738060461951416	-1.49885600601837
B122-20180430_111416_proc	CA1100L5_NGM_B122	CA1100L5	B122	20180430	111416	1197.707	297.666052510364	5020	1247.62031415198	3.09608243746398	25.2	31	Paris2	NGM	-1.64323356798945	-2.70263967653657	-1.46340834480053	-4.42316212236247	-0.633047895450911	-2.04705130551995
B122-20180430_113450_proc	A6140L85_NGM_B122	A6140L85	B122	20180430	113450	1196.634	221.949337938975	3846	713.34857083561	2.85330179548814	25.2	30	Paris2	NGM	-1.47341608087296	-2.72206734392321	-1.31392490284198	-3.96791048904755	-0.270950793967493	-1.55892791486199
B122-20180430_115517_proc	CA1100L83_NGM_B122	CA1100L83	B122	20180430	115517	1197.65	349.745024206563	4557	1330.76280658732	3.12410065429506	25.3	31	Paris2	NGM	-1.64506831689884	-3.05420063505423	-1.33291155967142	-4.46816225954652	-0.679900498579533	-1.85340052444777
B122-20180430_121548_proc	GA250L35_NGM_B122	GA250L35	B122	20180430	121548	1203.796	202.144219977553	10699	1796.6009270174	3.2544516194341	25.2	31	Paris2	NGM	-1.30908973451465	-1.95102994291428	-1.7736189936886	-3.97247450716186	-1.11791184902188	-1.58198011062005
B122-20180430_123623_proc	CA2100L108_NGM_B122	CA2100L108	B122	20180430	123623	1296.409	270.134789156626	4983	1038.31557353233	3.01632936797741	25.2	31	Paris2	NGM	-1.25545729725842	-2.38850626144383	-1.27870040731547	-4.45233692751796	-0.537266373934314	-1.75347591129466
B122-20180430_130011_proc	CA3100L35_NGM_B122	CA3100L35	B122	20180430	130011	1297.338	273.612678393628	7113	1500.15414750348	3.17613588703606	25.2	31	Paris2	NGM	-1.45700027160714	-2.61846707697639	-1.39830737615369	-4.29875461492419	-0.756281439899926	-1.60982983364604
B122-20180430_133014_proc	GA450L10_NGM_B122	GA450L10	B122	20180430	133014	1296.497	493.470588235294	2858	1087.80733096681	3.03655198129263	25.2	31	Paris2	NGM	-2.01508308374498	-2.46980866576134	-1.05072631962497	-3.65978700226752	-0.878591474704309	-1.731675629224
B122-20180430_135447_proc	A6140L75_NGM_B122	A6140L75	B122	20180430	135447	1207.889	186.50201884253	14429	2227.88487177122	3.34789274447012	25.2	31	Paris2	NGM	-1.28770791496929	-2.640045530642	-2.08953492342355	-4.06482706313712	-1.13367662782227	-0.972513417500733
B122-20180430_141525_proc	A6140L62_NGM_B122	A6140L62	B122	20180430	141525	1198.548	350.734424498416	4156	1216.18180349508	3.0849985012138	25.3	31	Paris2	NGM	-1.59255723315968	-2.51296096498936	-1.12415076270364	-4.05470054279466	-0.346620551045986	-1.70762738816451
B122-20180430_143604_proc	GA150L12_NGM_B122	GA150L12	B122	20180430	143604	1197.497	393.89233278956	3149	1035.79963536804	3.01527575379746	25.3	31	Paris2	NGM	-1.76983434626203	-2.60152860707532	-1.11009690922077	-3.83983750619145	-0.660871085734825	-2.22401335695167
B122-20180430_145634_proc	CA1100L101_NGM_B122	CA1100L101	B122	20180430	145634	1197.065	280.553130929791	4881	1143.94776563371	3.058406194374	25.4	32	Paris2	NGM	-1.44783270666054	-2.35909936325708	-1.3902269940276	-4.255562165091	-0.72261404408153	-1.58003760527419
B123-20180507_095704_proc	CA2100L18_NGM_B123	CA2100L18	B123	20180507	95704	1297.818	322.601326150021	4887	1214.77177916715	3.08449469410041	28.6	35	Paris2	NGM	-1.38487705921539	-1.96903797996573	-1.17861736438799	-3.76607017172726	-0.909699103504417	-1.66737127153959
B123-20180507_102222_proc	CA2100L19_NGM_B123	CA2100L19	B123	20180507	102222	1216.433	185.913605051665	9011	1377.19668499667	3.13899596865841	28.5	32	Paris2	NGM	-1.01656638377213	-2.06648380028347	-1.39218545333943	-4.22565677598685	-0.731290296397332	-1.1423035189575
B123-20180507_104307_proc	CA3100L67_NGM_B123	CA3100L67	B123	20180507	104307	1237.759	253.296525627795	6419	1313.59206275601	3.11846051560387	28.4	32	Paris2	NGM	-0.859069429094484	-2.16189893337851	-1.08575500095788	-4.70781895071652	-0.712262289381391	-1.48818166682082
B123-20180507_110421_proc	CA1100L113_NGM_B123	CA1100L113	B123	20180507	110421	1198.212	213.139443651926	6214	1105.35406326515	3.04350141204149	28.4	32	Paris2	NGM	-0.982141791745673	-2.24638066935849	-1.61076494686055	-3.61474826883136	-0.568193303170728	-1.09385621659948
B123-20180507_112449_proc	CA3100L45_NGM_B123	CA3100L45	B123	20180507	112449	1236.167	229.405913150601	8907	1652.94694683841	3.21825891463311	28.4	32	Paris2	NGM	-1.1157973381731	-2.11649069151858	-1.33649071316847	-3.72716751249678	-1.00454188301046	-1.03249345559101
B123-20180507_114552_proc	CA3100L102_NGM_B123	CA3100L102	B123	20180507	114552	1233.407	290.100537221796	2855	671.503432174641	2.8270482367675	28.4	31	Paris2	NGM	-1.47076320451863	-2.31343356796626	-1.24729073392569	-2.94840041487518	-0.297706674576547	-1.19007519597594
B123-20180507_120658_proc	GA150L39_NGM_B123	GA150L39	B123	20180507	120658	1213.118	254.804576934658	8396	1763.50464500847	3.24637660792122	28.4	30	Paris2	NGM	-0.969828855382106	-2.32887913987973	-1.31210703747889	-4.60701235557616	-0.786731754500971	-1.46389517230756
B123-20180507_122745_proc	CA1100L84_NGM_B123	CA1100L84	B123	20180507	122745	1297.006	238.077597840756	8918	1636.98241761708	3.21404401479808	28.4	29	Paris2	NGM	-1.59233787376572	-2.30386405836656	-1.55071597714258	-3.69076064329333	-0.897005187268507	-1.70391342818836
B123-20180507_125015_proc	CA2100L6_NGM_B123	CA2100L6	B123	20180507	125015	1214.271	198.625987986089	6503	1063.73684282466	3.02683420141322	28.5	29	Paris2	NGM	-0.303757589867462	-2.51107758044347	-1.45753078994851	-4.53434420128812	-0.687967765663088	-1.20903097682573
B123-20180507_131106_proc	CA3100L108_NGM_B123	CA3100L108	B123	20180507	131106	1297.722	180.058575197889	10036	1392.49227545346	3.14379279469873	28.5	28	Paris2	NGM	-0.896001966810293	-1.95217922348927	-1.52535886827141	-3.28069337227923	-0.737514021949455	-1.04659717518487
B123-20180507_133511_proc	A6140L234_NGM_B123	A6140L234	B123	20180507	133511	1197.124	467.038372985418	2611	1018.63899801936	3.00802029887767	28.6	28	Paris2	NGM	-1.6374403085678	-2.43357009008584	-0.662496715376809	-3.47711056387927	-0.252038297049506	-1.94184185010284
B123-20180507_135541_proc	CA1100L23_NGM_B123	CA1100L23	B123	20180507	135541	1209.222	177.570045971449	15298	2246.45810551845	3.3514983237918	28.7	28	Paris2	NGM	-1.18935404940234	-2.20051407988215	-2.1447418659114	-4.26749255388031	-1.14701452953238	-0.943477237335387
B123-20180507_141623_proc	CA3100L99_NGM_B123	CA3100L99	B123	20180507	141623	1203.167	674.555172413793	1350	756.877044299437	2.8790253335035	28.8	28	Paris2	NGM	-1.87831326090724	-2.32090996547917	-0.461196524573416	-3.30506627637858	-0.195335580366289	-2.20241390320516
B123-20180507_143702_proc	CA3100L117_NGM_B123	CA3100L117	B123	20180507	143702	1295.559	299.318358531317	4370	1009.61918892297	3.00415759622273	29	28	Paris2	NGM	-1.47110627746508	-2.61288103724588	-1.5033434751933	-4.46693191799042	-0.76316853502567	-1.65336880998976
B123-20180507_150256_proc	CA1100L55_NGM_B123	CA1100L55	B123	20180507	150256	1295.892	383.309324399777	3683	1089.38726511498	3.03718229408507	29.2	28	Paris2	NGM	-1.23496424267053	-1.95162593823224	-0.978124329202438	-3.87606553668501	-0.630453242599171	-1.57877261306591
B123-20180507_153027_proc	CA1100L71_NGM_B123	CA1100L71	B123	20180507	153027	1296.721	179.394394394394	12913	1786.44428124077	3.25198947521126	29.4	28	Paris2	NGM	-0.764208883139919	-1.75573021942036	-2.07350552079721	-4.02731969918912	-1.31717925945411	-0.968902441072451
B123-20180507_155509_proc	GA250L49_NGM_B123	GA250L49	B123	20180507	155509	1297.22	162.051071250623	10175	1271.07942367146	3.10417268838608	29.4	28	Paris2	NGM	-0.547407774805916	-1.78145972610967	-1.76380980938143	-4.24555830555437	-0.955216880417274	-0.908712521420679
B123-20180507_162322_proc	GA250L51_NGM_B123	GA250L51	B123	20180507	162322	1297.765	143.291049723757	14011	1547.00650555344	3.18949214002129	29.5	28	Paris2	NGM	-0.751001147892508	-1.58139147999703	-1.98979649128687	-4.67964064827007	-0.683357345493076	-1.58797105875838
B124-20180504_101214_proc	CA2100L110_NGM_B124	CA2100L110	B124	20180504	101214	1268.102	188.659277504105	13083	1946.39652613607	3.28923132080907	26.6	29	Paris2	NGM	-1.07706405455596	-2.43190314633371	-1.81687572944465	-4.55854528400145	-1.01305171016094	-1.25679874240182
B124-20180504_103401_proc	GA150L41_NGM_B124	GA150L41	B124	20180504	103401	1295.258	254.907894736842	4556	896.624740724282	2.95261071825919	26.6	28	Paris2	NGM	-1.11016870168159	-2.05081611587552	-1.48306506713666	-3.1813873587916	-0.564988756577859	-1.17714435925209
B124-20180504_105809_proc	GA250L36_NGM_B124	GA250L36	B124	20180504	105809	1197.622	216.334013605442	10425	1883.13348605548	3.27488110610406	26.7	28	Paris2	NGM	-1.37847269718359	-2.02299792367941	-1.73845364783174	-4.06840142284399	-0.967550354720075	-1.56290064507727
B124-20180504_111842_proc	CA2100L81_NGM_B124	CA2100L81	B124	20180504	111842	1202.536	292.514078841512	5508	1339.8081606364	3.12704261870703	26.9	27	Paris2	NGM	-1.19941915349856	-2.38359017320719	-1.60168306756397	-4.65474466026818	-0.527726587710267	-1.81384066226251
B124-20180504_113915_proc	CA3100L95_NGM_B124	CA3100L95	B124	20180504	113915	1296.914	350.48	3452	932.873698641544	2.96982284878824	27	27	Paris2	NGM	-1.2239507350767	-2.34493986994223	-1.1359715832284	-4.75306799860055	-0.473995466366729	-2.18313780695571
B124-20180504_120345_proc	GA450L16_NGM_B124	GA450L16	B124	20180504	120345	1225.425	299.331491712707	4504	1100.18078517578	3.04146405566101	26.9	27	Paris2	NGM	-1.61593862788295	-2.30853773900677	-1.15802604908566	-3.4135382974664	-1.04112674770589	-1.43566870978434
B124-20180504_122449_proc	CA3100L48_NGM_B124	CA3100L48	B124	20180504	122449	1209.475	153.553967576792	18290	2322.08360402615	3.36587785197171	26.9	27	Paris2	NGM	-0.844997516550845	-2.06715696255884	-1.95219284496238	-4.30129036533133	-1.16230283295826	-1.0015648996634
B124-20180504_124527_proc	CA1100L114_NGM_B124	CA1100L114	B124	20180504	124527	1232.978	493.430119176598	1658	663.521277423279	2.82185485413241	27	27	Paris2	NGM	-1.56466070073636	-2.48483054920657	-0.569095762224724	-4.02691526625423	-0.371999555725287	-2.58990967495586
B124-20180504_130638_proc	CA2100L17_NGM_B124	CA2100L17	B124	20180504	130638	1296.002	216.296420207427	6475	1080.64595644381	3.03368343276227	27.2	27	Paris2	NGM	-0.841831190983583	-1.87777378694498	-1.67691184439162	-4.26449083447812	-0.591528720042978	-1.99634520014604
B124-20180504_132934_proc	CA2100L30_NGM_B124	CA2100L30	B124	20180504	132934	1207.237	198.229445506692	9350	1535.278752629	3.1861872395772	27.1	27	Paris2	NGM	-1.02223482550876	-1.80288273083233	-1.80155770329916	-3.5813301571549	-0.764400932467113	-1.51468952452742
B124-20180504_135019_proc	CA3100L16_NGM_B124	CA3100L16	B124	20180504	135019	1203.488	346.119402985075	2934	843.809268026111	2.9262442911697	27.2	27	Paris2	NGM	-1.36208122438533	-2.59221064291532	-0.926010300430026	-4.55851133196904	-0.361852852471823	-2.32070423285826
B124-20180504_141100_proc	GA150L56_NGM_B124	GA150L56	B124	20180504	141100	1296.335	235.242363877822	7037	1276.98512699899	3.10618583908026	27.4	27	Paris2	NGM	-1.24255344315985	-2.3722485622614	-1.57594932858421	-4.44225450056613	-0.660462978957861	-1.3794966594755
B124-20180504_143617_proc	CA3100L7_NGM_B124	CA3100L7	B124	20180504	143617	1197.515	194.312383090161	6295	1021.44561993174	3.00921525046703	27.4	27	Paris2	NGM	-0.800724373707648	-1.89343331061682	-1.82497603040761	-3.75223890811899	-0.617782234697089	-1.34495575369144
B124-20180504_145646_proc	A6140L90_NGM_B124	A6140L90	B124	20180504	145646	1297.339	153.363079615048	12875	1521.99976262468	3.18241458470078	27.5	27	Paris2	NGM	-1.21229417295993	-2.1672965584246	-1.75885517545885	-2.96160090396959	-0.834983388008202	-0.822775159596699
B124-20180504_152201_proc	CA1100L59_NGM_B124	CA1100L59	B124	20180504	152201	1197.636	248.03432887058	9633	1995.02577578688	3.29994851115545	27.6	27	Paris2	NGM	-1.59908011140846	-2.80467214382058	-1.91515536214934	-3.96470998007328	-1.03780093039355	-1.31549461360213
B124-20180504_154229_proc	CA1100L50_NGM_B124	CA1100L50	B124	20180504	154229	1295.92	199.640979381443	7528	1159.71456014531	3.06435110973703	27.6	27	Paris2	NGM	-0.777732734011117	-2.71676657716523	-1.7511045876517	-5.06771544104649	-0.573834433995907	-1.75014935698062
B124-20180504_160440_proc	CA1100L57_NGM_B124	CA1100L57	B124	20180504	160440	1297.072	255.396871945259	5900	1161.72544351973	3.06510350115815	27.7	28	Paris2	NGM	-0.968992609582505	-2.16044430675805	-1.41140608014469	-4.23237953909055	-0.616840515311496	-1.76193560415504
B124-20180504_163531_proc	CA3100L12_NGM_B124	CA3100L12	B124	20180504	163531	1295.632	268.76577355229	5575	1156.47744695563	3.06313716779559	27.7	27	Paris2	NGM	-1.25973559155271	-2.32407610294994	-1.55835380405975	-4.35454925731167	-0.847070616987244	-1.66446894665852
B125-20180514_103526_proc	GA250L2_NGM_B125	GA250L2	B125	20180514	103526	1196.44	261.346719457014	6265	1368.50757029035	3.13624720417671	24.8	39	Paris2	NGM	-1.65333590965331	-2.0592705218993	-1.93998229391497	-3.23900207885449	-1.50693957466545	-1.36032617911392
B125-20180514_105553_proc	GA150L12_NGM_B125	GA150L12	B125	20180514	105553	1218.064	441.940771349862	1680	609.541449273411	2.78500324330741	24.8	39	Paris2	NGM	-1.87733179850675	-2.51728723846814	-0.686558026651254	-3.69110940862705	-0.359102028412787	-2.6989898152896
B125-20180514_111647_proc	A6140L31_NGM_B125	A6140L31	B125	20180514	111647	1202.14	192.391214824983	9051	1448.52753038824	3.1609267537214	25	40	Paris2	NGM	-1.17245508721286	-2.21262573267994	-1.98820276176478	-4.20460207289898	-0.639090535808891	-1.22374599980342
B125-20180514_113716_proc	A6140L74_NGM_B125	A6140L74	B125	20180514	113716	1195.374	323.909163987138	2435	659.809243223193	2.81941839525405	25.2	40	Paris2	NGM	-1.2263011552114	-2.67607770660894	-0.754871210756155	-4.28672877539879	-0.189032015576818	-2.27786208157424
B125-20180514_115739_proc	CA1100L11_NGM_B125	CA1100L11	B125	20180514	115739	1213.124	518.248547449968	3675	1569.96598194301	3.19589024220892	25.2	40	Paris2	NGM	-1.80746088553116	-2.58985792094226	-0.838984428381099	-4.67588381539406	-0.32767389737411	-2.27172274673339
B125-20180514_121820_proc	GA150L11_NGM_B125	GA150L11	B125	20180514	121820	1202.501	325.341452805568	5120	1385.23646829774	3.1415239164408	25.3	40	Paris2	NGM	-1.45144791152602	-2.67192877482503	-1.2346150389749	-4.59921850194335	-0.679367160267176	-1.95466980153148
B125-20180514_123855_proc	A6140L75_NGM_B125	A6140L75	B125	20180514	123855	1196.915	196.17389380531	8362	1370.52848364337	3.13688806589565	25.4	40	Paris2	NGM	-1.47072574856641	-2.81276200176208	-1.57824050439736	-3.43144115087045	-0.671609322038159	-0.989559464296026
B125-20180514_125934_proc	CA1100L120_NGM_B125	CA1100L120	B125	20180514	125934	1225.193	353.21783625731	4011	1156.35393054651	3.0630907809336	25.5	40	Paris2	NGM	-1.95949158882906	-2.78734218812394	-1.09179880303512	-3.04883436549346	-0.643713338622554	-1.46102923813141
B125-20180514_132027_proc	A6140L114_NGM_B125	A6140L114	B125	20180514	132027	1202.364	211.970025510204	16604	2927.192018034	3.46645121223131	25.6	40	Paris2	NGM	-1.73353002315004	-2.2495062679966	-2.07999301627583	-3.05622859140312	-1.48062958919867	-1.05954557068704
B125-20180514_134058_proc	A6140L70_NGM_B125	A6140L70	B125	20180514	134058	1203.572	739.606851549755	1256	771.8243740686	2.88751848939001	25.6	40	Paris2	NGM	-2.08383435484008	-2.7816497674891	-0.635695305330417	-3.8862711660395	-0.206661663915733	-2.36251342291255
B125-20180514_140135_proc	CA1100L8_NGM_B125	CA1100L8	B125	20180514	140135	1224.359	374.159367396594	3060	935.124145968279	2.97086927111841	25.6	40	Paris2	NGM	-1.57326370166864	-2.47157591808162	-1.23649407780887	-4.59495957790982	-0.310766748162329	-2.22201050976391
B125-20180514_142227_proc	CA1100L3_NGM_B125	CA1100L3	B125	20180514	142227	1197.298	335.562154696133	2927	820.339152655045	2.91399343979217	25.6	39	Paris2	NGM	-1.60003933462421	-2.68986635383735	-1.10414275942543	-4.33926160009499	-0.348799624155751	-2.17536857820021
B125-20180514_144252_proc	A6140L2_NGM_B125	A6140L2	B125	20180514	144252	1296.264	231.800166181969	5265	941.496388812825	2.97381865858352	25.6	39	Paris2	NGM	-1.17021622220632	-2.40052383560843	-1.43122005283968	-3.95008932715751	-0.318522076770524	-1.44946164402512
B125-20180514_150557_proc	CA1100L80_NGM_B125	CA1100L80	B125	20180514	150557	1200.69	470.31010794897	1854	726.211545142701	2.86106314894469	25.7	39	Paris2	NGM	-1.61575774874534	-2.42371650656611	-0.926368822911707	-4.07494500532147	-0.291790345534808	-2.17061162763493
B125-20180514_152629_proc	CA2100L99_NGM_B125	CA2100L99	B125	20180514	152629	1296.299	320.640941434045	4188	1035.90627064109	3.01532046198753	25.7	39	Paris2	NGM	-1.52400706515225	-2.29448822211886	-1.41424113918057	-3.03800030114587	-0.977760828594025	-1.34475804103256
B125-20180514_154912_proc	GA450L38_NGM_B125	GA450L38	B125	20180514	154912	1198.489	306.36641221374	1587	405.680399388902	2.60818402509925	25.9	40	Paris2	NGM	-1.60360769772416	-2.16812541006024	-0.961587943512264	-3.05658827315674	-0.693744055389943	-1.49932556041138
B125-20180514_160942_proc	CA1100L40_NGM_B125	CA1100L40	B125	20180514	160942	1295.926	349.474275023386	3916	1056.03349341828	3.02367769260695	25.8	40	Paris2	NGM	-1.21702538960329	-2.52750978373495	-1.39271369701451	-5.27273105830624	-0.332382536592535	-2.42758296330533
B125-20180514_163335_proc	CA2100L82_NGM_B125	CA2100L82	B125	20180514	163335	1296.542	415.944667201283	2964	950.883190505671	2.97812717010819	25.9	40	Paris2	NGM	-2.02033300366449	-2.67581922042212	-1.13765045873736	-2.66510868757131	-0.844728589029373	-1.29844598050611
B126-20180518_100009_proc	GA450L10_NGM_B126	GA450L10	B126	20180518	100009	1297.65	686.221804511278	2339	1236.90733306506	3.09233716426453	25.3	31	Paris2	NGM	-2.26994785880966	-2.6969987642523	-1.05199023011038	-3.20367806403132	-0.89642020366758	-1.41051195411631
B126-20180518_103848_proc	CA2100L10_NGM_B126	CA2100L10	B126	20180518	103848	1296.996	403.814400993172	3596	1119.5998954287	3.04906284923076	25.2	32	Paris2	NGM	-1.65662914743055	-2.54613555843314	-1.26207060094246	-5.08745682852502	-0.483531726712547	-2.69832192287636
B126-20180518_111214_proc	A6140L85_NGM_B126	A6140L85	B126	20180518	111214	1294.33	291.639191290824	1336	301.028300019733	2.47860732604124	25.3	32	Paris2	NGM	-1.52730934212294	-2.82672542818902	-0.526684427288623	-3.23616678137797	0.123907368775403	-1.40088318360364
B126-20180518_113618_proc	CA1100L97_NGM_B126	CA1100L97	B126	20180518	113618	1296.432	542.978021978022	3248	1360.34332335565	3.13364852941575	25.5	33	Paris2	NGM	-2.16922419969897	-2.72037228971174	-0.992162926322712	-3.34465908009949	-0.591468403266945	-1.56410079235719
B126-20180518_120043_proc	CA3100L97_NGM_B126	CA3100L97	B126	20180518	120043	1195.665	288.08097826087	4003	964.474293366671	2.9842906566582	25.5	32	Paris2	NGM	-1.16915359122905	-2.70136237412813	-1.39511251044325	-4.71091937720015	-0.452640035324796	-1.81102960614016
B126-20180518_122112_proc	GA150L41_NGM_B126	GA150L41	B126	20180518	122112	1200.565	296.048575129534	3601	887.974344613953	2.94840041830839	25.5	32	Paris2	NGM	-1.40531822486873	-2.52264916788954	-1.14381087506063	-3.12444690879022	-0.493323586171946	-1.24433410750515
B126-20180518_124143_proc	GA250L24_NGM_B126	GA250L24	B126	20180518	124143	1296.893	194.230902277313	9188	1376.05302066088	3.13863516801056	25.5	32	Paris2	NGM	-0.837262679201543	-1.95628203988046	-1.466061772187	-4.22642733840422	-0.755940390906382	-1.43688914767626
B126-20180518_131023_proc	GA450L4_NGM_B126	GA450L4	B126	20180518	131023	1201.144	216.466634193863	4298	774.572901971139	2.88906229934996	25.6	31	Paris2	NGM	-0.748127798965947	-2.12449867697954	-1.49359499133305	-4.62218101505991	-0.557183868802195	-2.20369587508777
B126-20180518_133051_proc	CA3100L38_NGM_B126	CA3100L38	B126	20180518	133051	1199.222	439.068136272545	1896	694.177713861775	2.84147066680843	25.7	31	Paris2	NGM	-1.19243458556008	-2.38714399021597	-0.508228574142738	-3.81788081878112	-2.52240587248105e-05	-1.96659838584666
B126-20180518_135124_proc	CA3100L30_NGM_B126	CA3100L30	B126	20180518	135124	1197.869	314.799862919808	2920	767.375731174143	2.88500806019483	25.8	31	Paris2	NGM	-1.26216741904026	-2.26015122779983	-1.07875049775341	-4.06266406059377	-0.487595478524643	-1.99655411667488
B126-20180518_141202_proc	CA3100L86_NGM_B126	CA3100L86	B126	20180518	141202	1297.916	247.476607202962	6005	1144.98706099146	3.05880057892764	25.9	30	Paris2	NGM	-0.928853442786221	-2.51531751270761	-1.22716853479728	-4.96356718682019	-0.544533716223546	-1.77220404599711
B126-20180518_143819_proc	A6140L35_NGM_B126	A6140L35	B126	20180518	143819	1196.736	168.457301667509	4960	698.189254999301	2.84397316081958	26	29	Paris2	NGM	-1.01765093011452	-2.32340965912322	-1.74884359647369	-3.65419633168835	-0.703123336102528	-1.13210428430376
B126-20180518_145853_proc	GA250L35_NGM_B126	GA250L35	B126	20180518	145853	1296.445	192.828154249345	9792	1456.42374833455	3.16328775189234	26.1	29	Paris2	NGM	-1.20276382692934	-1.98608072674074	-1.60869282089264	-3.55681492722263	-1.10833246358093	-1.48481414210337
B126-20180518_154250_proc	CA1100L29_NGM_B126	CA1100L29	B126	20180518	154250	1296.658	608.489977728285	1327	622.728738376221	2.79429890848712	26.2	28	Paris2	NGM	-1.84676540328738	-2.86173336607924	-0.443622668332631	-4.125768742191	0.00664935239529905	-2.73895242971383
B126-20180518_160528_proc	A6140L62_NGM_B126	A6140L62	B126	20180518	160528	1205.169	332.042459736457	2578	710.278360296843	2.85142858343619	26.3	28	Paris2	NGM	-0.914475475887279	-2.10497947521189	-0.76730467636978	-5.53725413476194	-0.0391521241715812	-3.18448963049328
B126-20180518_162600_proc	CA3100L31_NGM_B126	CA3100L31	B126	20180518	162600	1237.339	470.603337612324	1330	505.845559724853	2.7040179421417	26.3	28	Paris2	NGM	-1.45797340446405	-2.48639354249069	-0.839130040696377	-3.99607464863546	-0.299620768996751	-2.53102268679432
B126-20180518_164713_proc	CA2100L41_NGM_B126	CA2100L41	B126	20180518	164713	1195.12	365.247672253259	1978	604.508246633766	2.78140222983386	26.4	28	Paris2	NGM	-1.55448383859677	-2.52506799800991	-1.08651616924859	-4.07755095812535	-0.501206901636421	-2.05068534131861
B126-20180518_170735_proc	CA2100L11_NGM_B126	CA2100L11	B126	20180518	170735	1297.705	165.280177634235	5169	658.341640196625	2.81845132514478	26.4	28	Paris2	NGM	-0.599044804517595	-1.76741828571152	-1.26824993684496	-2.9115724033031	-0.599805644015017	-0.917775221703238
B127-20180521_100059_proc	CA3100L105_NGM_B127	CA3100L105	B127	20180521	100059	1196.582	428.034321372855	2642	945.080802708951	2.97546894149383	25.8	40	Paris2	NGM	-1.6849729172308	-2.34867721605054	-1.08546266319423	-4.44588996083334	-0.483837364534253	-2.73352728975255
B127-20180521_102126_proc	A6140L90_NGM_B127	A6140L90	B127	20180521	102126	1207.194	148.466063348416	4100	504.236154030344	2.70263398162793	25.8	40	Paris2	NGM	-0.694997385560819	-1.77044741138181	-1.31619735979831	-3.42684864779925	-0.279373113144608	-1.32996183654653
B127-20180521_104200_proc	GA250L36_NGM_B127	GA250L36	B127	20180521	104200	1197.704	283.868781094527	4096	970.7962295886	2.9871280809355	25.8	39	Paris2	NGM	-1.23202648283716	-1.75106680784408	-1.25587749588548	-4.22673444011601	-0.529254353009299	-2.40893811606777
B127-20180521_112117_proc	CA3100L44_NGM_B127	CA3100L44	B127	20180521	112117	1243.469	213.34899052328	3979	682.6994748499	2.83422956878125	26	40	Paris2	NGM	-0.41263952086057	-2.14873784819454	-1.45102043567608	-5.1257071230049	-0.420024896045747	-1.73713203657493
B127-20180521_114233_proc	CA3100L101_NGM_B127	CA3100L101	B127	20180521	114233	1296.861	213.174636174636	2818	463.215506318815	2.66578308913902	26	40	Paris2	NGM	-0.781914081567644	-2.12147478531813	-1.1494795735554	-3.27675751932284	-0.164224417082117	-1.10386992043511
B127-20180521_120633_proc	CA2100L103_NGM_B127	CA2100L103	B127	20180521	120633	1296.664	386.423588039867	2436	725.961282541288	2.86091345923032	25.9	40	Paris2	NGM	-1.21985702447476	-2.48710659040368	-0.883169075007423	-4.72944830794963	-0.188008184542117	-2.44985992917661
B127-20180521_123024_proc	GA150L39_NGM_B127	GA150L39	B127	20180521	123024	1295.934	300.689985625299	4178	969.403349200269	2.98650451583721	26	41	Paris2	NGM	-0.720854343182336	-2.26907250560211	-0.97065616571104	-5.14903144102311	-0.475001970035729	-2.20413497840488
B127-20180521_125346_proc	CA1100L52_NGM_B127	CA1100L52	B127	20180521	125346	1296.254	232.848	4305	773.313440112817	2.88835555823974	26	41	Paris2	NGM	-1.05356277121121	-2.09741734103423	-1.32081798786587	-3.86653425093511	-0.730987050319051	-1.2167903791359
B128-20180525_094707_proc	CA1100L118_NGM_B128	CA1100L118	B128	20180525	94707	1200.387	649.967845659164	2521	1365.03389232535	3.13514343457615	25	45	Paris2	NGM	-2.1842042419205	-3.10084935079723	-0.896676337975618	-4.24966984421892	-0.515588860868256	-2.47716466898794
B128-20180525_100738_proc	A6140L179_NGM_B128	A6140L179	B128	20180525	100738	1296.157	223.887740723344	4391	758.466041934893	2.87993614131203	25.2	46	Paris2	NGM	-1.3640071893132	-2.63203090847131	-2.01776177754075	-5.17733424295622	-0.620679631016001	-1.84793362224734
B128-20180525_103746_proc	CA3100L111_NGM_B128	CA3100L111	B128	20180525	103746	1296.221	268.495157384988	6897	1428.62297438806	3.15491762994765	25.3	47	Paris2	NGM	-1.28908393638529	-2.77118058082212	-1.49898327747336	-4.54333799119414	-0.879367400704205	-1.86972732368092
B128-20180525_110135_proc	CA3100L107_NGM_B128	CA3100L107	B128	20180525	110135	1209.973	267.766423357664	5576	1233.96602787197	3.09130320336754	25.5	46	Paris2	NGM	-1.36353621494777	-2.52870000244974	-1.39379827314167	-4.61000231911177	-0.620198071678889	-1.94495200642203
B128-20180525_112215_proc	CA2100L50_NGM_B128	CA2100L50	B128	20180525	112215	1197.586	185.436487192891	4706	728.685963872109	2.86254040411845	25.6	46	Paris2	NGM	-0.935903440547327	-2.23860640450435	-1.52899643582593	-4.00917714404039	-0.426998875940864	-1.34117813962494
B128-20180525_114243_proc	CA2100L114_NGM_B128	CA2100L114	B128	20180525	114243	1230.298	236.6953541508	6169	1186.84549577117	3.07439418592898	25.7	46	Paris2	NGM	-1.20948294008776	-2.39105439210515	-1.24902894824633	-4.53619732229378	-0.705839637667283	-1.7165321057067
B128-20180525_120339_proc	CA3100L33_NGM_B128	CA3100L33	B128	20180525	120339	1296.186	427.417000801925	2687	886.037560315242	2.94745213260025	25.8	46	Paris2	NGM	-1.42747409288833	-2.41478116695609	-1.043141682631	-4.3848718351091	-0.367674999563676	-2.11515204328461
B128-20180525_123113_proc	CA3100L8_NGM_B128	CA3100L8	B128	20180525	123113	1297.219	220.799104922924	4143	705.178301964182	2.84829894077675	26	46	Paris2	NGM	-0.895448105789221	-2.22579339635628	-1.32045865268046	-4.22203345154649	-0.358446280952993	-1.81136078554347
B128-20180525_125542_proc	CA2100L42_NGM_B128	CA2100L42	B128	20180525	125542	1296.923	208.511223344557	3981	640.040449691061	2.8062074216753	26.1	46	Paris2	NGM	-0.759086123770332	-1.95524358120254	-1.10496459090102	-3.52649440166283	-0.390411289597464	-1.37067967881981
B128-20180525_141621_proc	GA250L51_NGM_B128	GA250L51	B128	20180525	141621	1253.905	203.88517618469	4952	805.196081414928	2.90590165267462	26.4	44	Paris2	NGM	-1.23660974794737	-2.27089198155528	-1.43824132437006	-5.58379554086015	-0.266095665713719	-3.14563138122786
B128-20180525_143743_proc	CA3100L110_NGM_B128	CA3100L110	B128	20180525	143743	1214.276	283.985953538628	3720	870.006281243881	2.93952238813553	26.5	44	Paris2	NGM	-0.851237251901478	-2.26665308355141	-1.01707659534956	-4.91639775254293	-0.594445782143332	-2.62726424609059
B128-20180525_145827_proc	CA1100L31_NGM_B128	CA1100L31	B128	20180525	145827	1296.594	266.212701174424	4678	960.472604449777	2.98248498199733	26.6	44	Paris2	NGM	-1.01784405482449	-2.12554657270841	-1.31019499049727	-5.49289592068846	-0.520278794019507	-2.06216685988209
B128-20180525_152447_proc	GA450L16_NGM_B128	GA450L16	B128	20180525	152447	1297.778	254.590729783037	5402	1059.73373126064	3.02519675812257	26.8	43	Paris2	NGM	-1.53110868617528	-2.14113152435506	-1.0909809085264	-3.32191011830726	-0.63697239313885	-1.43891473550471
B128-20180525_154745_proc	CA2100L16_NGM_B128	CA2100L16	B128	20180525	154745	1296.272	201.104130052724	4619	716.593413044124	2.85527281179585	27	44	Paris2	NGM	-0.744273004002605	-2.0604342187174	-1.02985389537524	-3.55114677979963	-0.437940223329153	-1.42637056526524
B128-20180525_160954_proc	GA150L56_NGM_B128	GA150L56	B128	20180525	160954	1218.582	151.877052043311	5721	713.03253678438	2.85310934783715	27.1	44	Paris2	NGM	-0.355892738371692	-2.1890024914905	-1.34899652354156	-3.46615953376622	-0.1938688899602	-0.917018752886306
B128-20180525_163036_proc	GA250L49_NGM_B128	GA250L49	B128	20180525	163036	1199.952	175.305424099017	6685	976.636365539563	2.98973289141966	26.9	45	Paris2	NGM	-0.758645285401823	-1.94927301273611	-1.3236777416523	-3.44353560089486	-0.795457116790376	-0.935283747156098
B128-20180525_165102_proc	CA3100L19_NGM_B128	CA3100L19	B128	20180525	165102	1295.78	198.204305135952	5067	775.055344366997	2.88933271527407	26.5	45	Paris2	NGM	-0.600404910672639	-2.11886750889838	-0.687028913753674	-5.0192994464949	-0.145230172140196	-2.62357091784061
B128-20180525_171433_proc	CA3100L36_NGM_B128	CA3100L36	B128	20180525	171433	1296.06	204.748054835124	6830	1078.98493474368	3.03301538091705	26.3	47	Paris2	NGM	-1.00872860336679	-2.37344745796511	-1.40720605519695	-4.60796774209305	-0.723569425257292	-1.68333978145648
B129-20180528_100708_proc	CA2100L7_NGM_B129	CA2100L7	B129	20180528	100708	1209.385	417.144428152493	2539	875.758921335372	2.94238457015986	27.5	45	Paris2	NGM	-1.6096202527515	-2.54623176933392	-0.955406675009057	-4.49396457704495	-0.384160432502445	-2.62678853450727
B129-20180528_102754_proc	CA3100L85_NGM_B129	CA3100L85	B129	20180528	102754	1297.134	333.630057803468	2422	622.95183072836	2.79445446647033	27.5	46	Paris2	NGM	-1.14006595296415	-2.03964772326211	-1.03464587295811	-3.64527920201998	-0.222429458989917	-1.9964910684296
B129-20180528_115918_proc	CA1100L60_NGM_B129	CA1100L60	B129	20180528	115918	1296.648	257.361298482293	4295	852.480223608451	2.9306843127351	27.7	46	Paris2	NGM	-0.921444045414232	-2.44634371139767	-1.70111776728483	-5.4020460707978	-0.524195359505881	-2.07537160819076
B129-20180528_122418_proc	CA3100L11_NGM_B129	CA3100L11	B129	20180528	122418	1198.084	294.429546865301	2957	726.683746782943	2.86134544674697	27.8	46	Paris2	NGM	-1.11747398700997	-2.55866590417467	-1.31947319167473	-5.155070232701	-0.40408834672208	-2.13887193025254
B129-20180528_124440_proc	CA2100L46_NGM_B129	CA2100L46	B129	20180528	124440	1296.995	211.44355179704	4183	681.936612837381	2.83374400812521	28	45	Paris2	NGM	-0.554140099461009	-2.35992599966391	-1.31006455955426	-5.3164725047001	-0.322029445515511	-1.48226765411512
B129-20180528_134435_proc	CA3100L63_NGM_B129	CA3100L63	B129	20180528	134435	1198.487	324.441056910569	1793	485.380997074353	2.68608276946749	28.4	42	Paris2	NGM	-1.24155173176469	-2.30660001181599	-0.701880892438959	-4.27219485394963	-0.0604802331910582	-2.25587492859713
B129-20180528_140459_proc	CA2100L52_NGM_B129	CA2100L52	B129	20180528	140459	1296.527	156.475911292378	8347	1007.38698967124	3.00319633767667	28.5	41	Paris2	NGM	-0.296069930095724	-1.66542930280858	-1.78161634286094	-5.03140311026021	-0.565095777905082	-1.52174835471879
B129-20180528_144825_proc	CA1100L18_NGM_B129	CA1100L18	B129	20180528	144825	1296.477	231.805060918463	3613	645.990391729592	2.81022605847519	28.6	41	Paris2	NGM	-0.945151409395051	-2.3552517805321	-1.26592977382702	-4.98814352425036	-0.268091856967595	-2.0751283182487
B129-20180528_151313_proc	CA1100L25_NGM_B129	CA1100L25	B129	20180528	151313	1296.147	298.764025695931	4179	963.266406806711	2.98374641485601	28.7	40	Paris2	NGM	-1.10882224042819	-1.98109133451357	-1.15764130408139	-5.45777342265224	-0.31423145143076	-2.4648005419071
B129-20180528_160659_proc	CA3100L100_NGM_B129	CA3100L100	B129	20180528	160659	1197.365	152.773573200993	3765	480.381924560796	2.68158665774171	28.8	42	Paris2	NGM	-0.602867169153988	-2.2671119582314	-1.50284044271977	-3.73664718790869	-0.144132716459693	-0.900110679821494
B129-20180528_162719_proc	CA3100L94_NGM_B129	CA3100L94	B129	20180528	162719	1296.647	145.996962332928	7792	877.346209491232	2.94317100408619	28.8	44	Paris2	NGM	-0.504974061165434	-1.86754383692784	-1.807608817386	-3.43505749344345	-0.572170423957044	-0.79038133041116
B130-20180601_094506_proc	CA1100L117_NGM_B130	CA1100L117	B130	20180601	94506	1296.418	398.926196808511	2896	891.140254113601	2.94994606183036	25.9	48	Paris2	NGM	-1.26914072001647	-2.33513061213869	-0.873910716975834	-4.69622165676343	-0.470054515540771	-2.00718902111728
B130-20180601_101310_proc	CA2100L49_NGM_B130	CA2100L49	B130	20180601	101310	1296.282	268.696554978764	4060	841.566891474062	2.92508864133799	25.8	50	Paris2	NGM	-0.851244942031616	-2.27235941549366	-1.03302962986825	-5.47411865247791	-0.450452605180273	-2.18128309265236
B130-20180601_105339_proc	CA1100L53_NGM_B130	CA1100L53	B130	20180601	105339	1296.41	897.640740740741	816	565.00246406958	2.75205034185393	25.9	50	Paris2	NGM	-1.90459810683162	-2.63098423261926	-0.192029966460643	-4.27065699178099	0.160301264042357	-3.09115143898212
B130-20180601_112436_proc	CA1100L77_NGM_B130	CA1100L77	B130	20180601	112436	1297.391	197.965731070496	7899	1205.28916088199	3.08109125098571	26	50	Paris2	NGM	-0.977292899623686	-2.42172171697821	-1.40760666404502	-4.37200217296814	-0.415858741427281	-1.71910262418216
B130-20180601_115352_proc	CA2100L90_NGM_B130	CA2100L90	B130	20180601	115352	1297.659	355.124045801527	3294	901.453006429446	2.95494309147957	26	49	Paris2	NGM	-1.22810772801099	-1.96344350801858	-0.87382260929262	-4.12698767333389	-0.509445420583034	-1.70660279184806
B130-20180601_122618_proc	CA3100L32_NGM_B130	CA3100L32	B130	20180601	122618	1297.398	302.269917582418	3264	760.452082544455	2.88107185357355	25.9	48	Paris2	NGM	-1.34138944899743	-2.40658662654237	-0.970520414002393	-3.46513347846527	-0.41635243768988	-1.66209607941006
B130-20180601_130235_proc	CA1100L38_NGM_B130	CA1100L38	B130	20180601	130235	1296.255	415.658516020236	2358	756.118804383178	2.87859003893287	25.7	48	Paris2	NGM	-1.58354570528586	-2.88523280140841	-1.12010005708015	-4.41917377155683	-0.394445337125647	-2.07559944634032
B130-20180601_135043_proc	CA1100L39_NGM_B130	CA1100L39	B130	20180601	135043	1206.54	290.988595438175	2733	659.134244478039	2.81897387544158	25.8	48	Paris2	NGM	-0.943633610003774	-2.13781004028314	-0.999929866046788	-4.58737953127528	-0.230558634828201	-1.74393585527873
B130-20180601_141117_proc	CA1100L59_NGM_B130	CA1100L59	B130	20180601	141117	1215.382	202.142335766423	3901	648.814324899346	2.81212042991466	26	48	Paris2	NGM	-0.813040623495635	-2.23816395726057	-1.35123019319937	-3.85144508322886	-0.26140419140665	-1.32539198476314
B130-20180601_143159_proc	CA3100L3_NGM_B130	CA3100L3	B130	20180601	143159	1295.9	197.274103831891	7166	1090.87601517041	3.03777539312988	26.1	48	Paris2	NGM	-0.710263741155043	-1.82539844926006	-1.37932523943657	-3.84737018584514	-0.812750393639803	-1.320936570513
B130-20180601_150942_proc	CA1100L61_NGM_B130	CA1100L61	B130	20180601	150942	1196.525	262.145384983262	4247	930.470696411619	2.9687027003178	26.1	48	Paris2	NGM	-1.083670819076	-2.55538383253549	-1.36188664167674	-5.21567510064834	-0.430871515772084	-2.31070952011847
B130-20180601_153010_proc	A6140L234_NGM_B130	A6140L234	B130	20180601	153010	1256.647	500.974723538705	1194	475.999878967772	2.67760684229269	26.1	48	Paris2	NGM	-1.76120051224066	-2.60949493312448	-0.138369138982866	-3.80256902092065	0.255032511426513	-2.71940533354565
B130-20180601_161956_proc	CA3100L103_NGM_B130	CA3100L103	B130	20180601	161956	1279.61	176.975814931651	4769	659.574136970673	2.81926361787737	26	49	Paris2	NGM	-0.857050016127146	-2.1295407219836	-1.25500044629093	-3.7848668819516	-0.203691788386426	-1.3720568728696
B130-20180601_164159_proc	CA3100L24_NGM_B130	CA3100L24	B130	20180601	164159	1289.985	150.852755905512	6129	716.734334852639	2.85535820965981	25.6	52	Paris2	NGM	-0.703131387210532	-2.18851089025034	-1.12935111423385	-4.34617781426705	-0.351245975815092	-1.74875004724185
B130-20180601_170403_proc	CA2100L22_NGM_B130	CA2100L22	B130	20180601	170403	1297.102	202.373020207537	3628	566.038227766933	2.75284576254446	25.6	53	Paris2	NGM	-0.859358980044424	-2.1538134059325	-1.12267666093016	-4.06393108116597	-0.128474783206073	-1.8216522893274
B130-20180601_173236_proc	CA3100L52_NGM_B130	CA3100L52	B130	20180601	173236	1296.135	301.088781275222	2022	469.705328332696	2.67182548684359	25.8	52	Paris2	NGM	-1.07019443399067	-2.29457031061565	-0.573328305180361	-4.37919753464672	-0.0652310746154849	-1.94639922305668
B301-20181112_102812_proc_herm	CA3100noML0_NGM_B301_herm	CA3100noML0_herm	B301	20181112	102812	1197.037	368.852810650888	2793	860.629955588615	2.93481645831687	24.4	44	Paris2	NGM	-1.52963349563436	-2.4685254314297	-1.0803835639018	-4.26630442409613	-0.528041239771166	-1.9967664329553
B301-20181112_102812_proc_male	CA3100noML0_NGM_B301_male	CA3100noML0_male	B301	20181112	102812	1197.037	120.222222222222	2793	280.509847788052	2.447948112526	24.4	44	Paris2	NGM	-0.24049316481364	-0.70090521621001	-1.75793597928569	-1.9988336180562	-0.937957623297529	-0.448969520969584
B301-20181112_104927_proc	CB4852L0_NGM_B301	CB4852L0	B301	20181112	104927	1199.328	104.840415486308	23904	2089.5912475859	3.32006134052286	24.4	44	Paris2	NGM	-0.865608204891334	-1.66074967232493	-3.00361067484538	-4.15502966762645	-1.89697502976016	-0.417339339926226
B301-20181112_110953_proc_herm	A660L0_NGM_B301_herm	A660L0_herm	B301	20181112	110953	1199.646	278.026457399103	5298	1227.84902487938	3.08914496966126	24.4	43	Paris2	NGM	-1.07967698470678	-1.99307557590681	-1.17850812796818	-4.33421221633359	-0.49521816588446	-1.85038559917041
B301-20181112_110953_proc_male	A660L0_NGM_B301_male	A660L0_male	B301	20181112	110953	1199.646	214.333333333333	5298	946.560902132796	2.97614856189126	24.4	43	Paris2	NGM	0.0750247240495655	-0.465879212163894	-1.32285436691969	-1.91547623440747	-0.388415761836037	-0.450663782016361
B301-20181112_113022_proc	MY16L0_NGM_B301	MY16L0	B301	20181112	113022	1245.96	213.153583617747	6268	1072.30301303095	3.03031752630088	24.2	42	Paris2	NGM	-0.888539555468677	-1.88892207687765	-1.86598998778581	-5.55509610553182	-0.334740741441485	-2.4881174418207
B301-20181112_115137_proc	AB1L0_NGM_B301	AB1L0	B301	20181112	115137	1201.943	119.921407779836	15427	1539.19741436951	3.18729432514202	24.1	41	Paris2	NGM	-0.689513915156171	-1.77650704309224	-2.82823719779998	-4.57953625559986	-1.04698507735017	-0.94940299378065
B301-20181112_121212_proc_herm	A6140L0_NGM_B301_herm	A6140L0_herm	B301	20181112	121212	1198.275	294.950854700855	4148	1021.01449608741	3.00903190812617	24	40	Paris2	NGM	-1.03037633740512	-2.15204122173671	-0.956315431116729	-4.27336769811721	-0.148545997359173	-2.27377006580002
B301-20181112_121212_proc_male	A6140L0_NGM_B301_male	A6140L0_male	B301	20181112	121212	1198.275	155.635174418605	4148	538.753377553877	2.73139000585726	24	40	Paris2	NGM	-0.297079304233258	-1.05334002619653	-1.74374454357554	-2.41307091453653	-0.49759067953668	-0.573581046122002
B301-20181112_123238_proc_herm	A0noML0_NGM_B301_herm	A0noML0_herm	B301	20181112	123238	1197.512	449.924050632911	2242	842.354583101453	2.92549494312502	23.8	40	Paris2	NGM	-1.59267792158912	-2.22633430154089	-0.695757582999955	-4.02438288844343	-0.120492475919551	-2.69552564122542
B301-20181112_123238_proc_male	A0noML0_NGM_B301_male	A0noML0_male	B301	20181112	123238	1197.512	152.545851528384	2242	285.598640453405	2.45575613571972	23.8	40	Paris2	NGM	-0.182477134167837	-0.843966018925981	-1.87947832427613	-2.18897351784223	-0.813310227073095	-0.525770470170549
B301-20181112_125305_proc_herm	CA350L0_NGM_B301_herm	CA350L0_herm	B301	20181112	125305	1204.802	332.065972222222	3502	965.21672002721	2.98462483639533	23.7	41	Paris2	NGM	-1.41843465729492	-2.3364395162128	-0.972855197766855	-4.06078203193101	-0.303565744726162	-2.3291140209327
B301-20181112_125305_proc_male	CA350L0_NGM_B301_male	CA350L0_male	B301	20181112	125305	1204.802	124.700767263427	3502	362.467929964029	2.55926958758071	23.7	41	Paris2	NGM	-0.249736887578394	-1.04881747097947	-1.85865169042518	-2.14055765040653	-0.910251224333599	-0.33581792332837
B301-20181112_131349_proc_herm	CA3100L0_NGM_B301_herm	CA3100L0_herm	B301	20181112	131349	1273.437	278.768484848485	4430	969.772660821688	2.98666993661428	23.9	42	Paris2	NGM	-1.26077387425039	-2.3677049403908	-1.04630374024675	-4.17803780997721	-0.242025348969391	-2.14850510769151
B301-20181112_131349_proc_male	CA3100L0_NGM_B301_male	CA3100L0_male	B301	20181112	131349	1273.437	135.665926748058	4430	471.9511491294	2.6738970478682	23.9	42	Paris2	NGM	-0.0542085154894547	-0.994739442351048	-1.73899347084842	-2.51115493681134	-0.499627191613446	-0.575829701469906
B301-20181112_133556_proc_herm	A6140noML0_NGM_B301_herm	A6140noML0_herm	B301	20181112	133556	1296.836	432.067017082786	3104	1034.16007962839	3.01458776923984	24	42	Paris2	NGM	-1.85369702281624	-2.66743383375328	-1.30024048131286	-4.2886241156437	-0.492209437866067	-2.25266962580614
B301-20181112_133556_proc_male	A6140noML0_NGM_B301_male	A6140noML0_male	B301	20181112	133556	1296.836	157.476608187135	3104	376.923058746723	2.5762527067787	24	42	Paris2	NGM	-0.537201533073078	-1.39130897907475	-2.00247984942475	-2.23330293401542	-1.02237329283728	-0.516261170487442
B301-20181112_135856_proc	CB4858L0_NGM_B301	CB4858L0	B301	20181112	135856	1237.092	229.931692307692	3779	702.38257561343	2.84657372925226	24	42	Paris2	NGM	-0.826213236972842	-1.84425040253103	-1.76872493951513	-6.08451422521197	-0.195789153900413	-2.9539673207966
B301-20181112_142008_proc_herm	CA350noML0_NGM_B301_herm	CA350noML0_herm	B301	20181112	142008	1255.243	406.043697478992	2369	766.319763844715	2.88441002641538	24	43	Paris2	NGM	-1.40370877957394	-2.43315141325598	-1.04344058424415	-4.4462953330464	-0.359898768979801	-2.36446558741191
B301-20181112_142008_proc_male	CA350noML0_NGM_B301_male	CA350noML0_male	B301	20181112	142008	1255.243	87.9130434782609	2369	165.916878245885	2.21989056779774	24	43	Paris2	NGM	-0.408007687791396	-1.34028928198294	-1.58268317837173	-1.83355380331892	-0.842467016628423	-0.224596640342833
B301-20181112_144136_proc_herm	A660noML0_NGM_B301_herm	A660noML0_herm	B301	20181112	144136	1297.703	285.289281997919	4008	881.125683031987	2.94503786023294	23.9	43	Paris2	NGM	-1.10952143514235	-2.27622863161481	-1.06846500527623	-4.4451720160173	-0.0370851453769329	-2.28812538137975
B301-20181112_144136_proc_male	A660noML0_NGM_B301_male	A660noML0_male	B301	20181112	144136	1297.703	121.488047808765	4008	375.219981473057	2.57428595767191	23.9	43	Paris2	NGM	0.155939429112469	-0.712562512390675	-1.67273033227172	-2.8859744116539	-0.310471947176867	-0.771358781157776
B301-20181112_150621_proc_herm	CA1100L0_NGM_B301_herm	CA1100L0_herm	B301	20181112	150621	1197.724	301.055292259084	4157	1044.88751158114	3.01906953855314	23.7	42	Paris2	NGM	-1.52290424184348	-2.39774337267794	-1.1068385720047	-3.79475134654356	-0.298004469468502	-1.97625602109567
B301-20181112_150621_proc_male	CA1100L0_NGM_B301_male	CA1100L0_male	B301	20181112	150621	1197.724	133.20275862069	4157	462.313410757576	2.6649364916071	23.7	42	Paris2	NGM	-0.272857750406693	-1.0054698022835	-1.73836894064745	-2.31362852455589	-0.755500626593971	-0.515187250394595
B301-20181112_152648_proc	PB306L0_NGM_B301	PB306L0	B301	20181112	152648	1230.546	318.851428571429	1377	356.799678470254	2.55242445434014	23.6	43	Paris2	NGM	-0.759916608456372	-1.40981468197081	-1.13999835905405	-4.72793689019864	0.203157844555324	-2.75617873225351
B301-20181112_154748_proc	JU319L0_NGM_B301	JU319L0	B301	20181112	154748	1199.161	164.658458244111	6144	843.641151981944	2.92615775603992	23.2	43	Paris2	NGM	-0.640630351741609	-1.94510520114868	-2.30541684013871	-4.72672580494467	-0.764625295432469	-1.91330395202511
B301-20181112_160811_proc_herm	A0L0_NGM_B301_herm	A0L0_herm	B301	20181112	160811	1296.467	315.565749235474	3734	908.871963301233	2.9585027066012	23.6	44	Paris2	NGM	-1.31258743549207	-2.2422515417768	-0.866358091785651	-4.26211849002522	-0.11286490382231	-2.63941981735435
B301-20181112_160811_proc_male	A0L0_NGM_B301_male	A0L0_male	B301	20181112	160811	1296.467	120.446428571429	3734	346.901976128752	2.54020677380968	23.6	44	Paris2	NGM	-0.00849998453568886	-0.840408196208128	-1.76350769011728	-2.27133061921767	-0.539144008216164	-0.478542914407666
B301-20181112_163546_proc_herm	CA1100noML0_NGM_B301_herm	CA1100noML0_herm	B301	20181112	163546	1223.923	296.021089630931	3376	816.527835978264	2.91197099471346	23.7	44	Paris2	NGM	-1.27042095729884	-2.34408262145444	-0.905251155783942	-4.04968734043775	-0.110374368115897	-2.21841093894053
B301-20181112_163546_proc_male	CA1100noML0_NGM_B301_male	CA1100noML0_male	B301	20181112	163546	1223.923	124.722054380665	3376	344.026262754376	2.53659159761205	23.7	44	Paris2	NGM	0.0167271053951504	-0.853509831793076	-1.42619650995165	-2.76141923916246	-0.16909132693214	-0.819077365464932
B302-20181116_102845_proc	JU400L0_NGM_B302	JU400L0	B302	20181116	102845	1296.898	219.955475330927	6058	1027.44415486395	3.01175822578554	25.2	38	Paris2	NGM	-0.902263576057498	-2.06412947261865	-1.68174719082665	-4.80020947318098	-0.337493904680965	-1.42774732544395
B302-20181116_105339_proc	CB4855L0_NGM_B302	CB4855L0	B302	20181116	105339	1263.868	245.202890494719	3248	630.144119739441	2.79943988794489	25.1	37	Paris2	NGM	-0.908604366563247	-1.86618248943882	-1.86709654270877	-4.75612357598598	-0.584042853931759	-1.4483907089189
B302-20181116_111649_proc_herm	CA1100noML0_NGM_B302_herm	CA1100noML0_herm	B302	20181116	111649	1288.65	279.887295081967	6134	1332.26917163915	3.12459197854867	25	38	Paris2	NGM	-1.44319813939371	-2.99442057006234	-1.08185825882035	-4.42762187295338	-0.348169527496091	-2.1181718051842
B302-20181116_111649_proc_male	CA1100noML0_NGM_B302_male	CA1100noML0_male	B302	20181116	111649	1288.65	124.586776859504	6134	593.035571533154	2.773080744051	25	38	Paris2	NGM	-0.298314284804049	-1.19633129478363	-1.80219740426968	-2.43326276545714	-0.682327144490781	-0.473423725568276
B302-20181116_113941_proc_herm	A4140L0_NGM_B302_herm	A4140L0_herm	B302	20181116	113941	1274.58	259.591493570722	8366	1703.88868114411	3.2314412179283	25	37	Paris2	NGM	-1.67024863328049	-2.91596305251209	-1.4532473257981	-4.45520399051998	-0.539184916781549	-1.92492081612286
B302-20181116_113941_proc_male	A4140L0_NGM_B302_male	A4140L0_male	B302	20181116	113941	1274.58	134.971326164875	8366	885.915450340771	2.94739227583445	25	37	Paris2	NGM	-0.737142674401374	-1.76978814013404	-2.04387668918808	-2.09362096026571	-1.29217262022214	-0.284034901978539
B302-20181116_120226_proc_herm	A460noML0_NGM_B302_herm	A460noML0_herm	B302	20181116	120226	1241.853	283.230945121951	4700	1071.93479588419	3.03016836870662	24.8	37	Paris2	NGM	-1.04866054771539	-2.47045416494246	-1.35255810437301	-4.8761926317535	-0.340416987557365	-2.27472197663104
B302-20181116_120226_proc_male	A460noML0_NGM_B302_male	A460noML0_male	B302	20181116	120226	1241.853	126.449090909091	4700	478.567694624668	2.6799433785236	24.8	37	Paris2	NGM	-0.189934353736236	-1.07838000141868	-1.79899112398586	-2.42906579866854	-0.66842470011621	-0.526103710412899
B302-20181116_122430_proc	N2ancL0_NGM_B302	N2ancL0	B302	20181116	122430	1251.25	314.775341130604	4210	1059.10424468319	3.02493870860849	24.8	37	Paris2	NGM	-1.44314546520625	-2.44923946767947	-1.31971973618736	-4.38449653502938	-0.500089579011343	-2.20598746523455
B302-20181116_124630_proc	PX179L0_NGM_B302	PX179L0	B302	20181116	124630	1290.312	286.544427710843	2830	628.468719520307	2.79828366662374	24.7	37	Paris2	NGM	-1.10831898245815	-2.02650429249797	-1.92848307986294	-5.12452426684353	-0.221643068598568	-1.80047944409595
B302-20181116_130831_proc_herm	CA2100noML0_NGM_B302_herm	CA2100noML0_herm	B302	20181116	130831	1278.508	255.22427184466	6003	1198.35879312722	3.07858686692319	24.7	37	Paris2	NGM	-1.24505543070545	-2.59422320054253	-1.30429549335665	-4.52078100108584	-0.412237972454381	-2.08744870460441
B302-20181116_130831_proc_male	CA2100noML0_NGM_B302_male	CA2100noML0_male	B302	20181116	130831	1278.508	139.164556962025	6003	653.421672326679	2.81519353481618	24.7	37	Paris2	NGM	-0.303833621482544	-1.21157735101089	-1.89035621021184	-2.46390798714193	-0.859537250310781	-0.487630926265657
B302-20181116_133112_proc_herm	CA250noML0_NGM_B302_herm	CA250noML0_herm	B302	20181116	133112	1246.078	307.296875	4109	1013.32569821071	3.00574905661529	24.6	37	Paris2	NGM	-1.33592201321952	-2.90418193493514	-1.32737067464259	-4.63705052683236	-0.482286162404953	-2.01729489776762
B302-20181116_133112_proc_male	CA250noML0_NGM_B302_male	CA250noML0_male	B302	20181116	133112	1246.078	155.475366178429	4109	512.687231158213	2.70985250116073	24.6	37	Paris2	NGM	-0.404309085004965	-1.32259399193112	-1.92441632037371	-2.54387754150335	-0.85776795133361	-0.561342774079098
B302-20181116_135253_proc	JU345L0_NGM_B302	JU345L0	B302	20181116	135253	1296.943	200.604284439155	8259	1277.45844280202	3.10634678093565	24.7	37	Paris2	NGM	-1.00710351775996	-2.01981975240848	-2.01846363706442	-4.80080331434998	-0.707120054305322	-1.44794515414153
B302-20181116_141555_proc_herm	A560L0_NGM_B302_herm	A560L0_herm	B302	20181116	141555	1296.188	333.562340966921	3649	939.037378982289	2.97268287997926	24.7	37	Paris2	NGM	-1.22305453882658	-2.60714656511044	-1.28747068149608	-4.37574131309143	-0.318882451936157	-1.9027591393941
B302-20181116_141555_proc_male	A560L0_NGM_B302_male	A560L0_male	B302	20181116	141555	1296.188	142.301610541728	3649	400.604369787997	2.60271568226276	24.7	37	Paris2	NGM	-0.324931674114568	-1.09050494292859	-1.89983057356952	-2.37576774720299	-0.879949581351979	-0.484531589614419
B302-20181116_153046_proc_herm	A4140noML0_NGM_B302_herm	A4140noML0_herm	B302	20181116	153046	1295.741	383.41446923597	3220	952.809698033653	2.97900616889985	24.6	36	Paris2	NGM	-1.73349192648438	-2.87331201731847	-1.00692829284261	-3.86284931573483	-0.292617942120599	-1.8273268206926
B302-20181116_153046_proc_male	A4140noML0_NGM_B302_male	A4140noML0_male	B302	20181116	153046	1295.741	123.451612903226	3220	306.785224476487	2.48683443910076	24.6	36	Paris2	NGM	-0.835794376577956	-1.59704286290397	-1.39402400451967	-2.72513655073444	-0.719761206334653	-0.405615674253179
B302-20181116_162826_proc_herm	CA250L0_NGM_B302_herm	CA250L0_herm	B302	20181116	162826	1235.101	239.196013289037	4922	953.219839841955	2.97919307295706	24.4	36	Paris2	NGM	-0.976065840729251	-2.58292736174327	-0.960490997077285	-4.43333127281294	-0.138045779982318	-1.96406382394997
B302-20181116_162826_proc_male	CA250L0_NGM_B302_male	CA250L0_male	B302	20181116	162826	1235.101	83.5494505494506	4922	332.952848070235	2.52238273418846	24.4	36	Paris2	NGM	0.0305673840938788	-1.0208353850632	-1.38471204244876	-2.82161216595987	-0.168961606171674	-0.787898910001348
B302-20181116_164940_proc_herm	CA2100L0_NGM_B302_herm	CA2100L0_herm	B302	20181116	164940	1196.843	290.088452088452	3398	823.600555959771	2.91571663111037	24.5	36	Paris2	NGM	-0.992308461778594	-2.62378374260458	-0.837709034955596	-4.51442127114433	-0.153100620352618	-2.18775778067752
B302-20181116_164940_proc_male	CA2100L0_NGM_B302_male	CA2100L0_male	B302	20181116	164940	1196.843	97.6284658040666	3398	277.180488002368	2.44276265504815	24.5	36	Paris2	NGM	0.0509203652016358	-0.819297538168029	-1.29995439974842	-2.90999990994205	-0.177340138390967	-1.0125137173336
B302-20181116_171007_proc_herm	CA1100L0_NGM_B302_herm	CA1100L0_herm	B302	20181116	171007	1291.868	312.482535575679	3954	956.410365196936	2.98064427418092	24.6	36	Paris2	NGM	-1.17317740717825	-2.66199643696828	-0.766289619567145	-4.37957469779515	-0.135628054019685	-2.2810765815065
B302-20181116_171007_proc_male	CA1100L0_NGM_B302_male	CA1100L0_male	B302	20181116	171007	1291.868	92.8	3954	284.031495477866	2.45336650044788	24.6	36	Paris2	NGM	0.0369597890063001	-0.958534679070175	-1.40238221452214	-2.88559005555982	-0.146476314569022	-0.861609015481465
B302-20181116_173211_proc_herm	A460L0_NGM_B302_herm	A460L0_herm	B302	20181116	173211	1217.423	216.91320754717	6598	1175.5924961137	3.07025680527841	24.5	36	Paris2	NGM	-1.06470688791147	-2.520187672795	-1.42829688732846	-4.33893437413645	-0.383867291698096	-1.55600816107147
B302-20181116_173211_proc_male	A460L0_NGM_B302_male	A460L0_male	B302	20181116	173211	1217.423	88.4672489082969	6598	479.461048704471	2.6807533309648	24.5	36	Paris2	NGM	-0.277161785354196	-1.37337492920579	-1.8157530632835	-2.40665300486453	-0.809884883191999	-0.184715141705751
B302-20181116_175339_proc_herm	A560noML0_NGM_B302_herm	A560noML0_herm	B302	20181116	175339	1295.964	287.236215902496	5238	1160.9452877528	3.06481175308315	24.6	36	Paris2	NGM	-1.20352111849311	-2.6962583413122	-1.1465628044728	-4.27651934073389	-0.339768111117567	-1.71298219752137
B302-20181116_175339_proc_male	A560noML0_NGM_B302_male	A560noML0_male	B302	20181116	175339	1295.964	98.6707317073171	5238	398.805285241663	2.60076090524664	24.6	36	Paris2	NGM	-0.538799297796356	-1.53528981600585	-1.56461156781085	-2.30078376599829	-0.548747746639346	-0.671988166092827
B303-20181119_100813_proc	CB4507L0_NGM_B303	CB4507L0	B303	20181119	100813	1225.843	1167.98293515358	455	433.523897835922	2.63701304278617	22.9	24	Paris2	NGM	-2.2192442705069	-2.5970028002348	-0.0685745035594344	-3.22158414867998	0.26176594868774	-2.62904470140022
B303-20181119_102914_proc_herm	A460L0_NGM_B303_herm	A460L0_herm	B303	20181119	102914	1199.445	383.065420560748	3580	1143.34063304902	3.05817563810689	23.1	24	Paris2	NGM	-1.55752526153847	-2.58650616820059	-1.04865397144715	-4.80043389839621	-0.24517080029344	-2.72506051267869
B303-20181119_102914_proc_male	A460L0_NGM_B303_male	A460L0_male	B303	20181119	102914	1199.445	148.579143389199	3580	443.466214235195	2.64686053841771	23.1	24	Paris2	NGM	-0.150583366488657	-1.10590344201578	-1.80595022184398	-2.97383338438645	-0.530812692457188	-0.851736761670038
B303-20181119_104940_proc	AB1L0_NGM_B303	AB1L0	B303	20181119	104940	1197.283	152.019693020562	10924	1387.02639773271	3.1420847265964	23.2	24	Paris2	NGM	-0.736093709979151	-1.99463367193886	-2.26587736687544	-5.50092730975087	-0.837688757033851	-1.76322521877493
B303-20181119_111011_proc_herm	CA350L0_NGM_B303_herm	CA350L0_herm	B303	20181119	111011	1197.331	406.117142857143	3125	1059.95424108168	3.02528711689243	23.4	24	Paris2	NGM	-1.63895673577876	-2.82384270488944	-1.01586988153584	-4.40462110285549	-0.26799188002818	-2.32347621145169
B303-20181119_111011_proc_male	CA350L0_NGM_B303_male	CA350L0_male	B303	20181119	111011	1197.331	145.651709401709	3125	380.146836489109	2.57995138072034	23.4	24	Paris2	NGM	-0.357878737715231	-1.16545063780984	-1.76427049981598	-2.56662557652069	-0.724621228233969	-0.749383057448319
B303-20181119_113048_proc_herm	A0L0_NGM_B303_herm	A0L0_herm	B303	20181119	113048	1331.712	340.8703125	3328	851.848147347174	2.93036218320927	23.6	24	Paris2	NGM	-1.11338648806891	-2.9021451377293	-1.21262438124519	-4.62130157677617	-0.284886191734197	-1.95987462382714
B303-20181119_113048_proc_male	A0L0_NGM_B303_male	A0L0_male	B303	20181119	113048	1331.712	150.10752688172	3328	375.124538535634	2.57417547418019	23.6	24	Paris2	NGM	0.238752261623653	-0.833998385218718	-1.53254467833601	-3.74071543463035	-0.174063729439766	-1.19045196002582
B303-20181119_115336_proc_herm	A560noML0_NGM_B303_herm	A560noML0_herm	B303	20181119	115336	1243.058	307.752212389381	4110	1017.540286069	3.00755161266002	23.8	25	Paris2	NGM	-1.46025239504218	-2.63086814708273	-1.08912821711875	-4.27693565415801	-0.330003028042806	-1.89245369400499
B303-20181119_115336_proc_male	A560noML0_NGM_B303_male	A560noML0_male	B303	20181119	115336	1243.058	135.038461538462	4110	446.486066557696	2.64980791045519	23.8	25	Paris2	NGM	-0.447518622933902	-0.956015709174071	-1.41543002644597	-2.47063988263623	-0.823608592491285	-0.900152396690761
B303-20181119_121453_proc_herm	CA150noML0_NGM_B303_herm	CA150noML0_herm	B303	20181119	121453	1258.491	290.735812133072	4410	1018.79547132784	3.00808700580306	23.8	24	Paris2	NGM	-1.34167346216473	-2.73729262618292	-1.28812017875106	-4.76631456899095	-0.320163311757815	-2.32502786746206
B303-20181119_121453_proc_male	CA150noML0_NGM_B303_male	CA150noML0_male	B303	20181119	121453	1258.491	126.628252788104	4410	443.730304623187	2.64711908993178	23.8	24	Paris2	NGM	-0.244766985577665	-1.03135506175632	-1.95462873046719	-2.41690160199567	-0.983900876544464	-0.398997772371286
B303-20181119_123638_proc_herm	CA150L0_NGM_B303_herm	CA150L0_herm	B303	20181119	123638	1305.423	316.675970873786	3782	917.45627420741	2.96258537502445	23.8	24	Paris2	NGM	-1.41066458439918	-2.57837225481805	-1.20446401222452	-4.7951293175824	-0.308948269297776	-2.48590442600823
B303-20181119_123638_proc_male	CA150L0_NGM_B303_male	CA150L0_male	B303	20181119	123638	1305.423	121.082949308756	3782	350.794887393369	2.54505325518138	23.8	24	Paris2	NGM	-0.311056218613822	-1.12111188349879	-1.8100578780993	-2.49035534841195	-0.761702170039941	-0.509108990976754
B303-20181119_125857_proc_herm	A560L0_NGM_B303_herm	A560L0_herm	B303	20181119	125857	1215.247	323.813573883161	4320	1151.10314131634	3.06111423909259	23.7	24	Paris2	NGM	-1.23139388356895	-2.66218860720679	-1.18093786862764	-4.93270268133912	-0.247352971723666	-2.40855910618251
B303-20181119_125857_proc_male	A560L0_NGM_B303_male	A560L0_male	B303	20181119	125857	1215.247	121.67955801105	4320	432.550494350313	2.6360368126972	23.7	24	Paris2	NGM	-0.158909764883127	-0.918943061001667	-1.68876355259422	-2.44290899833922	-0.626568515993417	-0.471579277608238
B303-20181119_131941_proc	PX174L0_NGM_B303	PX174L0	B303	20181119	131941	1248.389	138.632251720747	9013	1000.88392701241	3.00038371506081	23.7	25	Paris2	NGM	-0.41978464636435	-1.67462558420598	-2.02542061685499	-5.7728002425755	-0.148133922206391	-2.03582161791559
B303-20181119_134103_proc_herm	A5140L0_NGM_B303_herm	A5140L0_herm	B303	20181119	134103	1273.846	280.064755838641	3750	824.466092757605	2.91617279942132	23.7	25	Paris2	NGM	-0.868794236755103	-2.52408773703309	-1.04559217211424	-5.09817924368902	-0.118468646180332	-2.6019311502691
B303-20181119_134103_proc_male	A5140L0_NGM_B303_male	A5140L0_male	B303	20181119	134103	1273.846	114.826589595376	3750	338.031214905616	2.52895680629931	23.7	25	Paris2	NGM	0.0660845673778585	-0.87604309892673	-1.44492478253993	-3.1395080215166	-0.00881841623858532	-1.05689220862101
B303-20181119_140253_proc	JU319L0_NGM_B303	JU319L0	B303	20181119	140253	1292.156	252.564345991561	2982	582.860645113156	2.76556473264455	23.8	25	Paris2	NGM	-1.41368910689501	-2.39095360234061	-1.7791477690961	-4.21904489201801	-0.0655517398811609	-1.50405524998173
B303-20181119_142456_proc	MY1L0_NGM_B303	MY1L0	B303	20181119	142456	1248.67	226.279974489796	2967	537.67022857218	2.73051598975074	23.8	25	Paris2	NGM	-0.788762199446328	-2.01609257615582	-1.45564129636685	-4.91578113625895	0.15191307312944	-1.98881172652089
B303-20181119_144618_proc	CB4858L0_NGM_B303	CB4858L0	B303	20181119	144618	1208.69	226.813267813268	2641	495.589307675947	2.69512192791503	24	27	Paris2	NGM	-0.887616206455893	-2.08457262278395	-1.44158165143915	-4.26210308613755	-0.0529292498015562	-1.58993093099518
B303-20181119_150725_proc_herm	CA350noML0_NGM_B303_herm	CA350noML0_herm	B303	20181119	150725	1774.65	386.806629834254	3950	860.950715828644	2.93497829145798	24.2	27	Paris2	NGM	-1.52812790796461	-2.447269606428	-0.922251829877498	-4.49629345852574	-0.299937845475233	-2.72148029444676
B303-20181119_150725_proc_male	CA350noML0_NGM_B303_male	CA350noML0_male	B303	20181119	150725	1774.65	152.610294117647	3950	339.678619313502	2.53106821155536	24.2	27	Paris2	NGM	-0.307797968018231	-1.09216215247492	-1.88041836176263	-2.42188638346904	-0.837579829457877	-0.507489692173569
B303-20181119_153727_proc_herm	A0noML0_NGM_B303_herm	A0noML0_herm	B303	20181119	153727	1969.795	247.417325541423	8963	1125.80318704625	3.05146247377403	24.2	27	Paris2	NGM	-0.974139465322394	-2.47123940041601	-1.57725260189013	-4.85404153819724	-0.466067062652812	-1.99325499182803
B303-20181119_153727_proc_male	A0noML0_NGM_B303_male	A0noML0_male	B303	20181119	153727	1969.795	120.899470899471	8963	550.119153349439	2.74045676592625	24.2	27	Paris2	NGM	-0.312321490728683	-1.24088422461134	-1.73737290606127	-2.65018072485202	-0.64195986539161	-0.629912914313237
B303-20181119_161058_proc_herm	A460noML0_NGM_B303_herm	A460noML0_herm	B303	20181119	161058	1297.082	203.788872329856	5603	880.30598810575	2.94463365606784	24.3	27	Paris2	NGM	-0.650224370126036	-2.46976200680212	-1.23633251850555	-4.99180193286415	-0.260706346525376	-2.12924223282384
B303-20181119_161058_proc_male	A460noML0_NGM_B303_male	A460noML0_male	B303	20181119	161058	1297.082	106.509433962264	5603	460.088381837514	2.66284126658893	24.3	27	Paris2	NGM	0.0481115015198035	-0.958353345265333	-1.57676162522266	-2.92734539490659	-0.322164142005579	-0.574543966841081
B303-20181119_170259_proc_herm	A5140noML0_NGM_B303_herm	A5140noML0_herm	B303	20181119	170259	1297.137	192.021255060729	6888	1019.66284583533	3.00845659490077	24.5	28	Paris2	NGM	-0.634718334241779	-2.63266463723723	-1.20710826651573	-4.96347440045343	-0.253088420088537	-2.0237313951802
B303-20181119_170259_proc_male	A5140noML0_NGM_B303_male	A5140noML0_male	B303	20181119	170259	1297.137	97.1215629522431	6888	515.730663465039	2.71242295374095	24.5	28	Paris2	NGM	0.177341968281952	-0.974663726613751	-1.52061284170489	-2.75626104289165	-0.101338383538722	-0.58449020004098
B304-20181123_090657_proc_herm	A5140noML0_NGM_B304_herm	A5140noML0_herm	B304	20181123	90657	1198.441	462.734068627451	2642	1020.11146924523	3.00864763042178	25	31	Paris2	NGM	-2.22817332690331	-2.78328336405458	-1.10471675513599	-3.73775894907186	-0.570991664717784	-2.16461319953826
B304-20181123_090657_proc_male	A5140noML0_NGM_B304_male	A5140noML0_male	B304	20181123	90657	1198.441	124.629310344828	2642	274.749143204408	2.43893634676549	25	31	Paris2	NGM	-0.780478919546314	-1.58113924431817	-2.09258536700547	-1.95086607436683	-1.67516345519367	-0.359844563026897
B304-20181123_092735_proc	PB306L0_NGM_B304	PB306L0	B304	20181123	92735	1227.307	304.464751958225	1745	432.891682494357	2.63637924143453	24.4	30	Paris2	NGM	-1.12739263420263	-2.00440243805013	-1.50369698220561	-4.88330280941551	0.0558229914653466	-2.48613985129263
B304-20181123_094846_proc_herm	CA2100noML0_NGM_B304_herm	CA2100noML0_herm	B304	20181123	94846	1197.766	377.339969372129	3422	1078.05479132938	3.03264083410424	24.1	30	Paris2	NGM	-1.79140411245439	-2.82249605709855	-0.892488939796724	-4.49664202552122	-0.308010294185827	-2.54673723138132
B304-20181123_094846_proc_male	CA2100noML0_NGM_B304_male	CA2100noML0_male	B304	20181123	94846	1197.766	137.579646017699	3422	393.063042925385	2.59446221195009	24.1	30	Paris2	NGM	-0.332998003792989	-1.14730610053552	-1.76049531114465	-2.32117582716677	-0.919906396722124	-0.501011032855869
B304-20181123_100918_proc_herm	CA150L0_NGM_B304_herm	CA150L0_herm	B304	20181123	100918	1197.391	441.074380165289	2629	968.425974017297	2.98606642907733	24	30	Paris2	NGM	-1.87193959666637	-2.78174431975601	-0.821543043253315	-3.93990044699046	-0.160294307272355	-2.32469425484887
B304-20181123_100918_proc_male	CA150L0_NGM_B304_male	CA150L0_male	B304	20181123	100918	1197.391	151.378269617706	2629	332.36718066609	2.5216181331647	24	30	Paris2	NGM	-0.250408315814183	-1.08373911228421	-1.78405030516707	-2.68715269393752	-0.593195665085648	-0.720502699527783
B304-20181123_102949_proc_herm	CA2100L0_NGM_B304_herm	CA2100L0_herm	B304	20181123	102949	1217.315	351.526315789474	3542	1022.82992530801	3.00980342585216	24	30	Paris2	NGM	-1.64310450177376	-2.82902672045011	-1.06082183929971	-4.83565741140294	-0.30658650445672	-2.69958896005378
B304-20181123_102949_proc_male	CA2100L0_NGM_B304_male	CA2100L0_male	B304	20181123	102949	1217.315	136.752107925801	3542	397.905198139501	2.59977961270395	24	30	Paris2	NGM	-0.315366717033929	-1.08930812405539	-1.83123982098027	-2.54783727711232	-0.852645261422667	-0.482919820746506
B304-20181123_105040_proc	RC301L0_NGM_B304	RC301L0	B304	20181123	105040	1297.373	118.719353242039	17615	1611.90452349365	3.20733931405228	23.9	30	Paris2	NGM	-0.697421914520316	-1.61310265893693	-2.60590154769705	-5.12248355238874	-1.12436954035558	-1.37555673333785
B304-20181123_111409_proc_herm	A5140L0_NGM_B304_herm	A5140L0_herm	B304	20181123	111409	1298.539	295.063856960409	4927	1119.55022008883	3.04904357966429	23.9	30	Paris2	NGM	-1.6194293473745	-2.77695590556709	-1.12245179643944	-4.68315668988213	-0.402559905954539	-2.49863765511688
B304-20181123_111409_proc_male	A5140L0_NGM_B304_male	A5140L0_male	B304	20181123	111409	1298.539	111.991803278689	4927	424.926486423664	2.6283138022807	23.9	30	Paris2	NGM	-0.460562633433874	-1.30599053692696	-1.66729214418503	-2.22154713518114	-1.00949972088878	-0.390336923392128
B304-20181123_114421_proc	CB4856L0_NGM_B304	CB4856L0	B304	20181123	114421	1297.022	172.011353175821	8427	1117.59066015275	3.04828276366709	24.2	31	Paris2	NGM	-0.909396136989404	-2.02500916963045	-1.8802582241715	-4.37397329926235	-0.186205471312393	-1.41691474362214
B304-20181123_120638_proc	CB4852L0_NGM_B304	CB4852L0	B304	20181123	120638	1298.053	183.716498647652	10803	1528.97403641499	3.18440011069849	24.3	31	Paris2	NGM	-0.988676090545979	-1.69770309855051	-1.46030803097052	-4.45995081453461	-0.74777210910978	-1.63297180646916
B304-20181123_122939_proc_herm	CA250L0_NGM_B304_herm	CA250L0_herm	B304	20181123	122939	1295.654	291.831826401447	4606	1037.45088766373	3.01596754661644	24.4	31	Paris2	NGM	-1.4073786990008	-2.56377016190365	-0.943796404079982	-4.49015694268132	-0.414605742883265	-2.33567872591823
B304-20181123_122939_proc_male	CA250L0_NGM_B304_male	CA250L0_male	B304	20181123	122939	1295.654	137.137741046832	4606	487.519380376017	2.68799188490238	24.4	31	Paris2	NGM	-0.357312165436603	-1.06913538638248	-1.76517808927978	-2.28734785245272	-0.997159346012639	-0.455869369468497
B304-20181123_125338_proc	MY16L0_NGM_B304	MY16L0	B304	20181123	125338	1273.023	247.272331154684	2567	498.614772925606	2.69776514160664	24.5	31	Paris2	NGM	-0.948345926346908	-2.08126839820787	-1.89836353646237	-4.91874206220729	0.0259307771191233	-1.90831324780765
B304-20181123_131523_proc_herm	CA3100L0_NGM_B304_herm	CA3100L0_herm	B304	20181123	131523	1297.068	307.732876712329	3499	830.147174717469	2.91915509418509	24.6	31	Paris2	NGM	-1.05265393617716	-2.41352011532768	-0.920716618354006	-5.02391560081366	-0.114475566183063	-2.86648651490468
B304-20181123_131523_proc_male	CA3100L0_NGM_B304_male	CA3100L0_male	B304	20181123	131523	1297.068	141.698265895954	3499	382.248449865344	2.58234573289066	24.6	31	Paris2	NGM	0.0456292720267889	-0.763219214268238	-1.50240728504728	-2.82427124457093	-0.0843651390462409	-0.950360366225325
B304-20181123_134057_proc_herm	CA3100noML0_NGM_B304_herm	CA3100noML0_herm	B304	20181123	134057	1231.206	376.346001583531	2240	684.706737578529	2.83550460138679	24.8	31	Paris2	NGM	-1.09538832692071	-2.42958490033993	-0.774231646259574	-4.80194418987871	-0.18481783004734	-2.5691256228793
B304-20181123_134057_proc_male	CA3100noML0_NGM_B304_male	CA3100noML0_male	B304	20181123	134057	1231.206	124.611111111111	2240	226.711767883595	2.35547406355072	24.8	31	Paris2	NGM	0.278914113243993	-0.725557229211014	-1.15169644637489	-2.69144419640573	-0.349207523980649	-0.968409967890655
B304-20181123_140203_proc_herm	A4140noML0_NGM_B304_herm	A4140noML0_herm	B304	20181123	140203	1296.403	268.744302390217	5531	1146.57613143466	3.05940289671468	24.8	31	Paris2	NGM	-1.32084287535756	-2.6409036141157	-1.1932989065248	-5.12267971494995	-0.34212028295827	-2.5008200562098
B304-20181123_140203_proc_male	A4140noML0_NGM_B304_male	A4140noML0_male	B304	20181123	140203	1296.403	137.197101449275	5531	585.340490662195	2.76740856727655	24.8	31	Paris2	NGM	-0.264272579390689	-1.13220437192497	-1.77381777354952	-2.32871839011841	-0.974819637747956	-0.324019987483915
B304-20181123_142555_proc_herm	A4140L0_NGM_B304_herm	A4140L0_herm	B304	20181123	142555	1295.786	563.843683083512	1814	789.337468620197	2.89726271857729	25	32	Paris2	NGM	-1.48716611812406	-2.20225621313533	-0.456332966468959	-3.83367404248268	0.154596372114966	-2.37848338852437
B304-20181123_142555_proc_male	A4140L0_NGM_B304_male	A4140L0_male	B304	20181123	142555	1295.786	171.34126984127	1814	239.864501925521	2.37996598052899	25	32	Paris2	NGM	0.082640469322264	-0.662958274946628	-1.54083601777679	-2.62648054630859	-0.418709971694901	-0.661752853840699
B304-20181123_145542_proc_herm	CA150noML0_NGM_B304_herm	CA150noML0_herm	B304	20181123	145542	1296.638	268.448258950466	5000	1035.1704136022	3.01501185085078	25.2	32	Paris2	NGM	-1.39794600818633	-2.5218822032398	-1.19468212036381	-4.44428394147939	-0.46986933612345	-2.07829232906661
B304-20181123_145542_proc_male	CA150noML0_NGM_B304_male	CA150noML0_male	B304	20181123	145542	1296.638	127.126436781609	5000	490.215606752267	2.69038713355518	25.2	32	Paris2	NGM	-0.518929281751421	-1.01711485395403	-1.63078531458249	-2.0726366249258	-0.92527359886597	-0.318301930881505
B304-20181123_154836_proc	PX179L0_NGM_B304	PX179L0	B304	20181123	154836	1297.589	193.985131048387	9276	1386.73037117673	3.14199202726408	25.2	33	Paris2	NGM	-0.750317585440753	-2.00479644381017	-1.85332865902992	-5.66522428637796	-0.43523004666623	-1.66848000833625
B304-20181123_170615_proc_herm	CA250noML0_NGM_B304_herm	CA250noML0_herm	B304	20181123	170615	1296.997	417.949691991786	2459	792.398357596666	2.89894356670568	25.2	33	Paris2	NGM	-1.4128408059597	-2.56553149579034	-0.851822301114327	-4.85172805737101	-0.180134206636352	-2.68699141569298
B304-20181123_170615_proc_male	CA250noML0_NGM_B304_male	CA250noML0_male	B304	20181123	170615	1296.997	138.894117647059	2459	263.331862212571	2.42050341036288	25.2	33	Paris2	NGM	-0.0794807552799536	-0.917042471971148	-1.42723939898349	-2.44167858636149	-0.49102635215609	-0.64597395992437
B305-20181126_083603_proc	N2ancL0_NGM_B305	N2ancL0	B305	20181126	83603	1295.697	414.741254858412	4047	1295.4092341126	3.11240698852601	25.4	31	Paris2	NGM	-1.71909323744103	-2.42335776682786	-1.11731819339884	-4.67706196292912	-0.39888674794404	-2.58243557355875
B305-20181126_090113_proc	JU400L0_NGM_B305	JU400L0	B305	20181126	90113	1297.42	204.066708621775	6427	1010.8806217818	3.004699871355	24.7	32	Paris2	NGM	-1.0328864073229	-2.1219906398238	-1.76821242487826	-4.65149059565172	-0.382388368556398	-1.47892177021496
B305-20181126_092527_proc_herm	A660L0_NGM_B305_herm	A660L0_herm	B305	20181126	92527	1219.476	286.706591070163	4633	1089.24787074782	3.03712671965358	24.7	32	Paris2	NGM	-1.10757513774268	-2.2648238525699	-1.34654096103414	-5.13412812705195	-0.349633544057778	-2.43900269453515
B305-20181126_092527_proc_male	A660L0_NGM_B305_male	A660L0_male	B305	20181126	92527	1219.476	138.899563318777	4633	527.703437259852	2.72238992301572	24.7	32	Paris2	NGM	-0.262840859764658	-1.05505945641457	-2.1053972353298	-2.16294788047921	-0.905047402547663	-0.206152721284536
B305-20181126_094627_proc	MY1L0_NGM_B305	MY1L0	B305	20181126	94627	1264.743	203.55248447205	7051	1134.81439945698	3.0549248378438	24.8	32	Paris2	NGM	-1.07249789509857	-2.01341171114623	-1.58362269772471	-4.69745717584238	-0.376121668563563	-1.72655766066945
B305-20181126_100803_proc	PX174L0_NGM_B305	PX174L0	B305	20181126	100803	1297.405	142.778861068026	11713	1289.01060169321	3.11025648929904	24.9	32	Paris2	NGM	-0.764631609977307	-1.75319791033757	-2.03600387958104	-4.75019201123273	-0.556544595135302	-1.23076537360706
B305-20181126_103741_proc	JU345L0_NGM_B305	JU345L0	B305	20181126	103741	1206.488	227.177393185506	3891	732.66144121185	2.86490333592338	24.9	33	Paris2	NGM	-1.01158712638888	-2.03886108013708	-1.82778367314183	-4.87343135044066	-0.281368574875827	-1.86194461863797
B305-20181126_105823_proc	RC301L0_NGM_B305	RC301L0	B305	20181126	105823	1297.847	109.561505748937	20331	1716.30012889165	3.23459323510022	25.1	33	Paris2	NGM	-0.504964790552985	-1.41764824994118	-2.50216766814192	-4.78593478776598	-0.936514940514666	-0.987398842939881
B305-20181126_114354_proc	CB4507L0_NGM_B305	CB4507L0	B305	20181126	114354	1240.178	310.399751707014	4578	1145.81137813662	3.05911313056625	25.2	33	Paris2	NGM	-1.68511118466676	-2.2852331605076	-0.966603841919419	-3.627028514125	-0.501947589796469	-1.95901941778702
B305-20181126_120507_proc_herm	A660noML0_NGM_B305_herm	A660noML0_herm	B305	20181126	120507	1297.285	226.634196465269	6812	1190.04856012473	3.07556468321096	25.3	33	Paris2	NGM	-0.935410891945768	-2.08793012999423	-1.394760767659	-5.20571826063897	-0.477325680010739	-2.23554036367617
B305-20181126_120507_proc_male	A660noML0_NGM_B305_male	A660noML0_male	B305	20181126	120507	1297.285	120.015384615385	6812	630.196757073426	2.79947616400977	25.3	33	Paris2	NGM	-0.163504446971822	-1.00155082861164	-1.82636960447677	-2.04625502572726	-1.09616000457386	-0.134424216141595
B305-20181126_122940_proc_herm	A6140L0_NGM_B305_herm	A6140L0_herm	B305	20181126	122940	1196.403	265.471305595409	4550	1009.60499134415	3.0041514889958	25.3	33	Paris2	NGM	-1.23569545889802	-2.39485102485688	-1.29677349532192	-4.94512632206581	-0.423836348108497	-2.38785568886673
B305-20181126_122940_proc_male	A6140L0_NGM_B305_male	A6140L0_male	B305	20181126	122940	1196.403	126.416481069042	4550	480.7702662599	2.68193760042863	25.3	33	Paris2	NGM	-0.219178309506485	-1.17004020843549	-1.8027938104631	-2.06333548853872	-0.871746178567411	-0.335921864594921
B305-20181126_125021_proc_herm	A6140noML0_NGM_B305_herm	A6140noML0_herm	B305	20181126	125021	1296.363	248.026679371129	5138	983.027962545106	2.99256587165342	25.4	33	Paris2	NGM	-0.854145853494805	-2.18821345343612	-1.53488395026688	-5.26129811564862	-0.547419357844384	-2.02033742443283
B305-20181126_125021_proc_male	A6140noML0_NGM_B305_male	A6140noML0_male	B305	20181126	125021	1296.363	141.169642857143	5138	559.511205580536	2.74780878876081	25.4	33	Paris2	NGM	-0.207335719832827	-1.08065213011008	-1.69809912493043	-2.08549688587067	-0.694598499335707	-0.37473539568712
B305-20181126_144849_proc	CB4855L0_NGM_B305	CB4855L0	B305	20181126	144849	1296.759	307.647272727273	1959	464.75945589946	2.66722823459925	25.2	32	Paris2	NGM	-0.757365383460016	-1.84362202375864	-1.54093271423507	-5.06372154043921	-0.125723037326873	-1.95087698195842
B305-20181126_163202_proc	CB4856L0_NGM_B305	CB4856L0	B305	20181126	163202	1297.512	179.45907079646	5368	742.448849825973	2.87066653879259	25	33	Paris2	NGM	-1.18642137654802	-2.39763459140012	-1.54086521701783	-4.61571644968326	0.0586278832880358	-2.01387493800622
B306-20190304_084938_proc_herm	A6140L0_NGM_B306_herm	A6140L0_herm	B306	20190304	84938	1265.189	371.995133819951	2807	825.323600373227	2.91662426406647	21.4	38	Paris2	NGM	-1.78673180643026	-3.14556548600935	-0.87868157127466	-4.32772457115182	0.0154453043799213	-2.43856068309871
B306-20190304_084938_proc_male	A6140L0_NGM_B306_male	A6140L0_male	B306	20190304	84938	1265.189	157.761836441894	2807	350.016855104175	2.54408895835737	21.4	38	Paris2	NGM	0.204335693886812	-0.611648379721431	-1.6546543082928	-2.66387084252373	-0.224947477600104	-0.837086193851312
B306-20190304_091120_proc_herm	A410L0_NGM_B306_herm	A410L0_herm	B306	20190304	91120	1199.311	551.269480519481	916	421.044119628557	2.62432760630429	21.6	38	Paris2	NGM	-1.53957949720962	-2.36003722051083	-0.629596303605115	-4.94004548037648	0.0853476464283935	-3.44434416997532
B306-20190304_091120_proc_male	A410L0_NGM_B306_male	A410L0_male	B306	20190304	91120	1199.311	142.448275862069	916	108.797985418007	2.03662085372665	21.6	38	Paris2	NGM	0.269155703329756	-0.370677124916732	-1.36665951260383	-2.07380761001072	-0.448268112405199	-0.377196538048216
B306-20190304_093151_proc_herm	A110L0_NGM_B306_herm	A110L0_herm	B306	20190304	93151	1297.012	331.675461741425	4226	1080.6842969219	3.0336988409194	22	37	Paris2	NGM	-1.15486601343922	-2.31088048264578	-1.11430280564109	-4.61608210109994	-0.217753832183112	-2.59804813475351
B306-20190304_093151_proc_male	A110L0_NGM_B306_male	A110L0_male	B306	20190304	93151	1297.012	148.971114167813	4226	485.386356080882	2.68608756441029	22	37	Paris2	NGM	0.0084808704654491	-0.870376932266276	-1.94749311638968	-2.91073631102822	-0.416713260594739	-0.781392983446035
B306-20190304_095748_proc_herm	CA35L0_NGM_B306_herm	CA35L0_herm	B306	20190304	95748	1197.61	367.927672955975	2198	675.265758600239	2.8294747280587	22.2	37	Paris2	NGM	-1.3491094513766	-2.44381855956248	-0.984375537122546	-4.42750419154096	-0.0976414962744485	-2.39377601892921
B306-20190304_095748_proc_male	CA35L0_NGM_B306_male	CA35L0_male	B306	20190304	95748	1197.61	159.247311827957	2198	292.27009744228	2.46578438436146	22.2	37	Paris2	NGM	0.0901544737331347	-0.655611777474904	-1.76800172968517	-2.81798966589967	-0.174619861974919	-0.827547678819142
B306-20190304_101822_proc_herm	CA15L0_NGM_B306_herm	CA15L0_herm	B306	20190304	101822	1262.671	349.309692671395	2864	792.306911151737	2.89889344421634	22.3	37	Paris2	NGM	-1.03658158713569	-2.09421027450981	-0.896171862627923	-4.29465865400102	-0.0865518690535943	-2.67757218500891
B306-20190304_101822_proc_male	CA15L0_NGM_B306_male	CA15L0_male	B306	20190304	101822	1262.671	165.666208791209	2864	375.765359288383	2.57491674126923	22.3	37	Paris2	NGM	0.148907169145348	-0.546288094221386	-1.6880199715229	-2.71978475285569	-0.165565648324663	-0.870175882032119
B306-20190304_104003_proc_herm	CA110L0_NGM_B306_herm	CA110L0_herm	B306	20190304	104003	1197.372	373.027290448343	2907	905.641967018882	2.95695653931065	22.3	38	Paris2	NGM	-1.14216460864587	-2.39007185321538	-1.00056497252046	-4.62865891949998	-0.200531777717639	-2.47407621148642
B306-20190304_104003_proc_male	CA110L0_NGM_B306_male	CA110L0_male	B306	20190304	104003	1197.372	157.389715832206	2907	382.11341498233	2.5821922848764	22.3	38	Paris2	NGM	-0.0215241841583306	-0.772619983970651	-1.69174642875819	-2.5432055094984	-0.34456068945233	-0.769802306140939
B306-20190304_110029_proc_herm	A360L0_NGM_B306_herm	A360L0_herm	B306	20190304	110029	1204.275	305.270491803279	3773	956.414079486637	2.98064596079207	22.4	38	Paris2	NGM	-1.22792412250508	-2.25875064321121	-0.96603447185737	-4.28327067814969	-0.120960855968184	-2.44043023721303
B306-20190304_110029_proc_male	A360L0_NGM_B306_male	A360L0_male	B306	20190304	110029	1204.275	145.165202108963	3773	454.803352686984	2.65782365752865	22.4	38	Paris2	NGM	-0.0516842642184069	-0.872988597500897	-1.78103074396328	-2.61883562108017	-0.509015057985454	-0.538563991692335
B306-20190304_112304_proc_herm	A310L0_NGM_B306_herm	A310L0_herm	B306	20190304	112304	1196.739	287.010510510511	3929	942.280894828192	2.97418038569016	22.4	38	Paris2	NGM	-1.00468573046418	-2.03116025009076	-1.03003063634844	-4.39227528396761	-0.110864248787855	-2.49311442963436
B306-20190304_112304_proc_male	A310L0_NGM_B306_male	A310L0_male	B306	20190304	112304	1196.739	136.737041719343	3929	448.919803662534	2.65216876430487	22.4	38	Paris2	NGM	0.1451966901958	-0.6394790383116	-1.58982328959875	-2.68961639725106	-0.231358758071835	-0.877759597467764
B306-20190304_114340_proc_herm	A160L0_NGM_B306_herm	A160L0_herm	B306	20190304	114340	1197.439	321.166487647691	3274	878.12329526476	2.94355549847306	22.8	38	Paris2	NGM	-1.20788477386023	-2.28427317783383	-1.22892739091928	-4.75294382311783	-0.372003734903647	-2.48390327483562
B306-20190304_114340_proc_male	A160L0_NGM_B306_male	A160L0_male	B306	20190304	114340	1197.439	136.659638554217	3274	373.650479587274	2.57246554401751	22.8	38	Paris2	NGM	-0.157799028142375	-1.0977318826683	-2.01076974155711	-2.37455322834305	-0.963523889147978	-0.371702161788077
B306-20190304_120415_proc_herm	CA310L0_NGM_B306_herm	CA310L0_herm	B306	20190304	120415	1207.635	208.551799345692	5712	986.430401456231	2.99406644860513	22.7	38	Paris2	NGM	-0.960922920118245	-2.15408445192024	-1.42074827383116	-3.73935699876031	-0.489970972919032	-1.53304043233768
B306-20190304_120415_proc_male	CA310L0_NGM_B306_male	CA310L0_male	B306	20190304	120415	1207.635	133.299445471349	5712	630.493843365212	2.79968085013897	22.7	38	Paris2	NGM	-0.204869669616217	-1.08437480772813	-1.97361777926313	-2.24084113231698	-0.840952919848462	-0.346228070274421
B306-20190304_122501_proc_herm	CA336L0_NGM_B306_herm	CA336L0_herm	B306	20190304	122501	1197.073	251.591776798825	5021	1055.27591993713	3.0233660282014	22.8	38	Paris2	NGM	-1.16884284531525	-2.49909914449572	-1.25695600213637	-3.97328273912393	-0.349522008947941	-1.65210796872217
B306-20190304_122501_proc_male	CA336L0_NGM_B306_male	CA336L0_male	B306	20190304	122501	1197.073	115.97557997558	5021	486.447682854251	2.68703613901448	22.8	38	Paris2	NGM	-0.149386244339095	-1.2129293681394	-1.98121459821969	-2.29346992989696	-0.782614621733483	-0.210315992064085
B306-20190304_124534_proc_herm	A6100L0_NGM_B306_herm	A6100L0_herm	B306	20190304	124534	1197.613	303.459107806691	2738	693.772560229992	2.84121711883213	22.8	39	Paris2	NGM	-0.810259516847206	-2.05958928124089	-1.01803641657612	-4.50408461603042	-0.0625230044949396	-2.32758739536725
B306-20190304_124534_proc_male	A6100L0_NGM_B306_male	A6100L0_male	B306	20190304	124534	1197.613	146.267628205128	2738	334.399147325255	2.52426516137341	22.8	39	Paris2	NGM	0.165312801992625	-0.602219219250276	-1.78330936029408	-2.63199730924791	-0.273478639004733	-0.745431993823194
B306-20190304_130558_proc_herm	A210L0_NGM_B306_herm	A210L0_herm	B306	20190304	130558	1197.693	314.410579345088	2750	721.912120383932	2.85848433336573	22.9	39	Paris2	NGM	-0.908255729613849	-1.9365625136242	-0.924299478274054	-4.82785358919387	-0.0497432175348139	-3.01212281071788
B306-20190304_130558_proc_male	A210L0_NGM_B306_male	A210L0_male	B306	20190304	130558	1197.693	141.306358381503	2750	324.450828007789	2.51114888682812	22.9	39	Paris2	NGM	0.304749841875027	-0.534669445460229	-1.8289924953655	-2.51263210417759	-0.198885126980511	-0.691973451633121
B306-20190304_132626_proc_herm	CA136L0_NGM_B306_herm	CA136L0_herm	B306	20190304	132626	1197.811	254.5171875	3551	754.535175259286	2.87767949071853	22.9	39	Paris2	NGM	-0.823326207625303	-2.14350752752441	-0.996034989496594	-4.62798556151246	-0.137685358430259	-2.36891995281382
B306-20190304_132626_proc_male	CA136L0_NGM_B306_male	CA136L0_male	B306	20190304	132626	1197.811	133.273109243697	3551	395.098067161155	2.59670490509704	22.9	39	Paris2	NGM	0.159800941658633	-0.669837138973879	-1.65262830695721	-2.36829545682996	-0.099384152202781	-0.713269446966526
B306-20190304_134659_proc_herm	CA268L0_NGM_B306_herm	CA268L0_herm	B306	20190304	134659	1197.766	215.021516393443	6291	1129.35277811455	3.05282962452621	23	39	Paris2	NGM	-0.814744373614365	-2.23142732379226	-1.55765211712963	-4.20489914653876	-0.629677460699841	-1.56242490089434
B306-20190304_134659_proc_male	CA268L0_NGM_B306_male	CA268L0_male	B306	20190304	134659	1197.766	138.746228926353	6291	728.733764504659	2.86256889220675	23	39	Paris2	NGM	-0.258710997206196	-1.1268767167196	-1.89849121065402	-2.26749017773886	-0.945347587184151	-0.372622863808542
B306-20190304_140736_proc_herm	A510L0_NGM_B306_herm	A510L0_herm	B306	20190304	140736	1197.104	257.80880773362	5015	1080.03245397568	3.03343680583027	23.1	39	Paris2	NGM	-0.96178983700818	-2.22167764961358	-1.54143366182885	-4.43494900851324	-0.470219392776684	-1.78561568945713
B306-20190304_140736_proc_male	A510L0_NGM_B306_male	A510L0_male	B306	20190304	140736	1197.104	137.409608091024	5015	575.646881621384	2.76015615635622	23.1	39	Paris2	NGM	-0.201047645241679	-1.12681661982866	-2.10356048657452	-2.24456997566001	-0.946446669567874	-0.278042593968373
B306-20190304_142814_proc_herm	A610L0_NGM_B306_herm	A610L0_herm	B306	20190304	142814	1297.655	244.219730941704	3264	614.287466078212	2.78837165406512	23.4	39	Paris2	NGM	-0.748828756633933	-2.0342377459637	-1.27823981307618	-4.35367548132187	0.0297831271933948	-1.70567178588005
B306-20190304_142814_proc_male	A610L0_NGM_B306_male	A610L0_male	B306	20190304	142814	1297.655	131.49604743083	3264	330.7528571263	2.51950360442062	23.4	39	Paris2	NGM	0.301525311543436	-0.573140494680238	-1.78466653725208	-2.87899975747844	-0.0510730287838433	-0.674779201334606
B306-20190304_145046_proc_herm	OF5L0_NGM_B306_herm	OF5L0_herm	B306	20190304	145046	1196.556	309.429640718563	2624	678.566968236764	2.83159271492941	23.6	39	Paris2	NGM	-0.732444965544502	-1.89678293045392	-1.36535766253092	-4.63782093983169	-0.140290498115726	-2.07166536659085
B306-20190304_145046_proc_male	OF5L0_NGM_B306_male	OF5L0_male	B306	20190304	145046	1196.556	148.419962335217	2624	325.479109350175	2.51252311891005	23.6	39	Paris2	NGM	0.320049736013254	-0.485214864691859	-1.83219508366655	-2.71375779507705	-0.332340683360251	-0.738253920952703
B306-20190304_153153_proc_herm	CA566L0_NGM_B306_herm	CA566L0_herm	B306	20190304	153153	1296.786	255.101234567901	3953	777.626516824606	2.89077106147873	23.8	38	Paris2	NGM	-0.640743742022381	-2.04267160147961	-1.38707867981102	-4.24815117417256	-0.20015913134472	-1.70860000495191
B306-20190304_153153_proc_male	CA566L0_NGM_B306_male	CA566L0_male	B306	20190304	153153	1296.786	142.620360551432	3953	434.750440905291	2.63824003111785	23.8	38	Paris2	NGM	0.323994367435036	-0.483933612291505	-1.88276209653827	-2.35334150928029	-0.250475284049042	-0.422884305923837
B307-20190308_082024_proc_herm	CA236L0_NGM_B307_herm	CA236L0_herm	B307	20190308	82024	1198.25	306.524416135881	5585	1428.69923982382	3.15494081365284	21.1	38	Paris2	NGM	-1.56227892148344	-2.5185044127355	-1.45083080765375	-3.75593121234586	-0.664016350633309	-1.76414239540755
B307-20190308_082024_proc_male	CA236L0_NGM_B307_male	CA236L0_male	B307	20190308	82024	1198.25	148.094715852443	5585	690.264125212512	2.8390153025827	21.1	38	Paris2	NGM	-0.621398764022059	-1.36978244723124	-2.15015017485144	-2.37651860478945	-1.23641618911182	-0.492141303388707
B307-20190308_084102_proc_herm	A330L0_NGM_B307_herm	A330L0_herm	B307	20190308	84102	1197.348	299.914119359534	4527	1133.93200501493	3.05458701334687	21.2	38	Paris2	NGM	-1.44121007885214	-2.48434844085005	-1.31909681445302	-4.25552231941417	-0.270693844594276	-2.24171297926708
B307-20190308_084102_proc_male	A330L0_NGM_B307_male	A330L0_male	B307	20190308	84102	1197.348	161.081575246132	4527	609.026190497032	2.78463596938782	21.2	38	Paris2	NGM	-0.27296953551675	-1.10511461985707	-2.17196056177371	-2.48522221861804	-1.08329622100752	-0.42932402436629
B307-20190308_090130_proc_herm	CA432L0_NGM_B307_herm	CA432L0_herm	B307	20190308	90130	1250.795	260.237366003063	7481	1556.47866762252	3.19214317281981	21.8	36	Paris2	NGM	-1.40276256633576	-2.57643850583822	-1.39601523216072	-4.34715394490953	-0.504022787095869	-2.17723910479204
B307-20190308_090130_proc_male	CA432L0_NGM_B307_male	CA432L0_male	B307	20190308	90130	1250.795	153.12325390304	7481	915.829582344544	2.96181466762747	21.8	36	Paris2	NGM	-0.440392042042098	-1.32677300413051	-2.13606944855893	-2.47663807281048	-1.01658722560978	-0.422001528617556
B307-20190308_092258_proc_herm	A4100L0_NGM_B307_herm	A4100L0_herm	B307	20190308	92258	1248.04	225.636075949367	2906	525.382549204241	2.72047564342118	22	38	Paris2	NGM	-1.27833643463029	-2.48346204647675	-0.738433465693186	-3.66627024686083	0.0704323898599825	-1.85407689955376
B307-20190308_092258_proc_male	A4100L0_NGM_B307_male	A4100L0_male	B307	20190308	92258	1248.04	110.312302839117	2906	256.856793091947	2.40969105599898	22	38	Paris2	NGM	0.100379133842393	-0.726141971892909	-1.63182356163511	-2.68649421946377	-0.209943274283091	-0.803723445985106
B307-20190308_094427_proc_herm	CA632L0_NGM_B307_herm	CA632L0_herm	B307	20190308	94427	1196.518	194.657657657658	3881	631.387383532357	2.80029589951214	22.2	37	Paris2	NGM	-1.12262973104379	-2.50248872656453	-0.982249058011633	-3.8220781892657	-0.25554247650012	-1.75572601870729
B307-20190308_094427_proc_male	CA632L0_NGM_B307_male	CA632L0_male	B307	20190308	94427	1196.518	121.950354609929	3881	395.555542199227	2.59720747386916	22.2	37	Paris2	NGM	-0.0599509003560696	-0.961461168677286	-1.76548503632494	-2.46159757394814	-0.572414362744109	-0.534445109117209
B307-20190308_100450_proc_herm	A6140L0_NGM_B307_herm	A6140L0_herm	B307	20190308	100450	1197.706	219.838532110092	3230	592.865409971726	2.77295611268831	22.3	37	Paris2	NGM	-0.904262328543592	-2.30694819881068	-0.849285974804527	-4.50305617770248	-0.0838552662307449	-2.40871944933611
B307-20190308_100450_proc_male	A6140L0_NGM_B307_male	A6140L0_male	B307	20190308	100450	1197.706	110.791958041958	3230	298.7862000153	2.47536053492513	22.3	37	Paris2	NGM	0.103753117646272	-0.686053217998701	-1.53375021324582	-2.77986120513486	-0.226725203634681	-0.914110933450485
B307-20190308_102516_proc_herm	CA466L0_NGM_B307_herm	CA466L0_herm	B307	20190308	102516	1296.894	274.175525339926	4965	1049.64745253871	3.02104345609206	22.4	37	Paris2	NGM	-1.27382710308959	-2.40248552690506	-1.08129690732756	-3.90822077345788	-0.36530669136724	-1.86982232013358
B307-20190308_102516_proc_male	CA466L0_NGM_B307_male	CA466L0_male	B307	20190308	102516	1296.894	140.770216962525	4965	538.921551968731	2.73152555177924	22.4	37	Paris2	NGM	-0.281121484533305	-1.12162036939718	-1.93457436468044	-2.37529194172433	-0.764215013468956	-0.489319112643339
B307-20190308_104808_proc_herm	A430L0_NGM_B307_herm	A430L0_herm	B307	20190308	104808	1197.689	166.604102564103	5411	752.695231378395	2.8766191646159	22.6	38	Paris2	NGM	-0.934737990547397	-2.50691380805941	-1.13361020341342	-4.14689479261206	-0.139398063109717	-1.40082840201414
B307-20190308_104808_proc_male	A430L0_NGM_B307_male	A430L0_male	B307	20190308	104808	1197.689	90.6571428571429	5411	409.576943597211	2.61233550082339	22.6	38	Paris2	NGM	0.0208435559276225	-0.85113074220929	-1.37789754031397	-2.75472437129113	-0.136575676992497	-0.85358566952124
B307-20190308_110842_proc_herm	CA168L0_NGM_B307_herm	CA168L0_herm	B307	20190308	110842	1226.185	266.187058823529	4964	1077.61272564907	3.03246271137727	22.6	38	Paris2	NGM	-0.977268526408249	-2.53595462274094	-1.32844731771782	-4.37050173472852	-0.42906850948597	-1.81358812473326
B307-20190308_110842_proc_male	CA168L0_NGM_B307_male	CA168L0_male	B307	20190308	110842	1226.185	126.395631067961	4964	511.691068330928	2.70900783634197	22.6	38	Paris2	NGM	-0.207850729545366	-1.09179156111536	-1.84181339250495	-2.56322800540306	-0.69641219170805	-0.616419343659435
B307-20190308_112938_proc_herm	CA310L0_NGM_B307_herm	CA310L0_herm	B307	20190308	112938	1197.417	358.425496688742	2135	639.074303630618	2.80555135546784	22.7	37	Paris2	NGM	-0.93242313789173	-2.32699572408214	-0.8744184419994	-4.88914616513345	-0.0141813258543967	-2.5365766262633
B307-20190308_112938_proc_male	CA310L0_NGM_B307_male	CA310L0_male	B307	20190308	112938	1197.417	116.947204968944	2135	208.517402549568	2.31914230638823	22.7	37	Paris2	NGM	0.0640610340495619	-0.764813657819197	-1.38913341141917	-2.85796721030026	-0.0812876569432325	-1.06871616858703
B307-20190308_115004_proc_herm	A2100L0_NGM_B307_herm	A2100L0_herm	B307	20190308	115004	1196.842	181.764792899408	3501	531.698035280203	2.72566505552098	22.8	37	Paris2	NGM	-0.690621938304533	-2.54928887424519	-0.996195204397986	-4.43542408037562	-0.117207251397828	-1.68000150366418
B307-20190308_115004_proc_male	A2100L0_NGM_B307_male	A2100L0_male	B307	20190308	115004	1196.842	88.9699074074074	3501	260.254608238459	2.41539842815305	22.8	37	Paris2	NGM	0.105572041965347	-0.754755889290306	-1.56542487712841	-2.70137261738482	-0.0642624565353392	-0.686115450858667
B307-20190308_121037_proc_herm	A5100L0_NGM_B307_herm	A5100L0_herm	B307	20190308	121037	1197.162	212.259708737864	6728	1192.89061997319	3.07660062362016	22.9	37	Paris2	NGM	-1.10131401899787	-2.4453485758951	-1.32481447467396	-4.16182157722589	-0.402121886368919	-1.68868592336274
B307-20190308_121037_proc_male	A5100L0_NGM_B307_male	A5100L0_male	B307	20190308	121037	1197.162	116.87725631769	6728	656.845256118566	2.81746306768852	22.9	37	Paris2	NGM	-0.334046262147243	-1.34622289973991	-2.03666000928413	-2.32672286783838	-0.849705836565798	-0.318745440923492
B307-20190308_123121_proc_herm	A230L0_NGM_B307_herm	A230L0_herm	B307	20190308	123121	1297.162	254.492085340674	5663	1111.03214500906	3.0457266243757	23	37	Paris2	NGM	-1.15595809396681	-2.48311391910416	-1.2797669408207	-4.68949890731314	-0.385460611847932	-2.08825624163447
B307-20190308_123121_proc_male	A230L0_NGM_B307_male	A230L0_male	B307	20190308	123121	1297.162	127.921649484536	5663	558.465558681898	2.7469963947558	23	37	Paris2	NGM	-0.276102119348437	-1.34360342645581	-2.11211280707437	-2.35963433718644	-0.789296293557904	-0.229487809195835
B307-20190308_125444_proc_herm	A3100L0_NGM_B307_herm	A3100L0_herm	B307	20190308	125444	1296.768	154.510917030568	4239	505.080151031315	2.70336030166034	23	37	Paris2	NGM	-0.892321128590094	-2.42222715303306	-0.707647964774546	-4.0101603342887	0.13275044819102	-1.5875921481608
B307-20190308_125444_proc_male	A3100L0_NGM_B307_male	A3100L0_male	B307	20190308	125444	1296.768	92.0609756097561	4239	300.937774227739	2.47847670455305	23	37	Paris2	NGM	0.262559154469113	-0.717580187245615	-1.52063487943352	-2.87473229480725	-0.107695263359816	-0.73158764640833
B307-20190308_141447_proc_herm	CA368L0_NGM_B307_herm	CA368L0_herm	B307	20190308	141447	1207.929	302.154351395731	3879	970.302666020966	2.98690722465765	23.1	34	Paris2	NGM	-1.32177489885617	-2.25223364375812	-1.18785799244631	-3.74208762458988	-0.403665093376657	-1.92682568950782
B307-20190308_141447_proc_male	CA368L0_NGM_B307_male	CA368L0_male	B307	20190308	141447	1207.929	162.750238322212	3879	522.636822571408	2.71820000484826	23.1	34	Paris2	NGM	-0.289518479054393	-1.04710039923522	-2.01873819881086	-2.3603009401944	-0.886872994090198	-0.478658266512543
B307-20190308_143531_proc_herm	A260L0_NGM_B307_herm	A260L0_herm	B307	20190308	143531	1292.389	188.833333333333	899	131.354543149676	2.11844509829235	23.2	34	Paris2	NGM	-1.10508121842963	-2.88404149525227	-0.393985302260753	-3.61137214071662	0.35131286974099	-1.30060981050869
B307-20190308_143531_proc_male	A260L0_NGM_B307_male	A260L0_male	B307	20190308	143531	1292.389	80.6533333333333	899	56.1033455613338	1.74898875992824	23.2	34	Paris2	NGM	0.464838760842633	-1.27633782088665	-0.978703698072013	-3.33255860572461	0.203371074958595	-1.07623516918457
B307-20190308_145741_proc_herm	CA210L0_NGM_B307_herm	CA210L0_herm	B307	20190308	145741	1297.232	265.272727272727	3699	756.413515995457	2.87875928044508	23.2	33	Paris2	NGM	-0.806295933164886	-2.23736661211349	-1.14726650791996	-4.75509310641866	-0.129715744838867	-2.32356389562769
B307-20190308_145741_proc_male	CA210L0_NGM_B307_male	CA210L0_male	B307	20190308	145741	1297.232	137.463016330451	3699	391.969745894597	2.59325254738247	23.2	33	Paris2	NGM	0.0816114558676956	-0.68379014159105	-1.66625720037135	-2.41283844504795	-0.350352066717797	-0.640699971904638
B307-20190308_151959_proc_herm	A130L0_NGM_B307_herm	A130L0_herm	B307	20190308	151959	1198.636	262.707627118644	1156	253.363003404831	2.40374319858936	23.3	32	Paris2	NGM	-1.12336571088377	-2.39324197975591	-0.920472010967283	-4.10533794168349	0.323139932620384	-1.69332568896095
B307-20190308_151959_proc_male	A130L0_NGM_B307_male	A130L0_male	B307	20190308	151959	1198.636	105.768595041322	1156	102.006360452855	2.00862725238403	23.3	32	Paris2	NGM	0.220620319505598	-0.919514118215165	-1.04880419383432	-2.92613468097493	0.200457111572125	-1.44754782405957
B307-20190308_154029_proc_herm	A1100L0_NGM_B307_herm	A1100L0_herm	B307	20190308	154029	1196.657	171.440217391304	1259	180.371847317696	2.25616875322425	23.3	32	Paris2	NGM	-0.841049995429128	-2.42374356251614	-0.699377021831647	-3.73563617793045	0.401563348998069	-1.05453874721411
B307-20190308_154029_proc_male	A1100L0_NGM_B307_male	A1100L0_male	B307	20190308	154029	1196.657	89.7640449438202	1259	94.4405394229672	1.97515845900547	23.3	32	Paris2	NGM	0.247823497589429	-0.665759432307232	-0.962304120920528	-3.51955266976215	0.618354143700802	-1.25355414940233
B307-20190308_160057_proc_herm	CA532L0_NGM_B307_herm	CA532L0_herm	B307	20190308	160057	1296.853	205.448051948052	1119	177.27249744564	2.24864136315829	23.3	31	Paris2	NGM	-1.36207474293805	-2.55804078344858	-0.808260866695357	-3.65972826802497	0.307153990725557	-1.32372676737121
B307-20190308_160057_proc_male	CA532L0_NGM_B307_male	CA532L0_male	B307	20190308	160057	1296.853	77.3085106382979	1119	66.7062677144251	1.82416664210102	23.3	31	Paris2	NGM	0.302250663388561	-0.720581134188596	-1.08469295417706	-2.79636934857594	0.0317328625751158	-1.00902801755976
B308-20190311_083503_proc_herm	CA368L0_NGM_B308_herm	CA368L0_herm	B308	20190311	83503	1197.76	338.745353159851	4247	1201.1183499782	3.07958580191593	23.9	29	Paris2	NGM	-1.3204192147215	-2.45804212903111	-1.18345626048728	-4.10264356188988	-0.431472224827238	-2.02561093957287
B308-20190311_083503_proc_male	CA368L0_NGM_B308_male	CA368L0_male	B308	20190311	83503	1197.76	129.377049180328	4247	458.743260643912	2.66156969712574	23.9	29	Paris2	NGM	-0.361321003268744	-1.21194513653227	-2.10606711765706	-2.14608398091425	-1.10458178773836	-0.238107686166628
B308-20190311_085531_proc_herm	CA136L0_NGM_B308_herm	CA136L0_herm	B308	20190311	85531	1160.714	207.787698412698	2991	535.440260005808	2.72871102288567	23.9	29	Paris2	NGM	-1.25654106884914	-2.70321804919921	-0.619884832977336	-3.76346493487671	0.0229901562773434	-1.62506408640806
B308-20190311_085531_proc_male	CA136L0_NGM_B308_male	CA136L0_male	B308	20190311	85531	1160.714	91.363184079602	2991	235.43033303819	2.37186241697143	23.9	29	Paris2	NGM	-0.0765684959110373	-0.93100837098419	-1.38575833524601	-2.77955101006645	-0.181232964714124	-0.811703354538848
B308-20190311_091536_proc_herm	CA632L0_NGM_B308_herm	CA632L0_herm	B308	20190311	91536	1197.308	329.069057104914	3731	1025.43092676106	3.01090641152366	23.5	29	Paris2	NGM	-1.77695824469852	-2.78035794419144	-0.887704017100353	-3.52897588657533	-0.224350831451785	-1.80802438476063
B308-20190311_091536_proc_male	CA632L0_NGM_B308_male	CA632L0_male	B308	20190311	91536	1197.308	122.819587628866	3731	382.72514795132	2.58288699961061	23.5	29	Paris2	NGM	-0.292796736667428	-1.20592671795747	-1.64163450101165	-2.60860347980318	-0.731305802215829	-0.577765672251116
B308-20190311_093614_proc_herm	CA25L0_NGM_B308_herm	CA25L0_herm	B308	20190311	93614	1197.837	324.341379310345	2966	803.111384131967	2.9047757820897	23.3	29	Paris2	NGM	-1.41237843394607	-2.48457260888828	-1.03931628596332	-4.36378016871781	-0.28928642352299	-2.13193920496818
B308-20190311_093614_proc_male	CA25L0_NGM_B308_male	CA25L0_male	B308	20190311	93614	1197.837	142.74358974359	2966	353.451669283456	2.54833003709049	23.3	29	Paris2	NGM	-0.561246766671553	-0.928976535173513	-1.36065828134002	-2.73904996868411	-0.656058528575252	-0.803585123108205
B308-20190311_095648_proc_herm	CA466L0_NGM_B308_herm	CA466L0_herm	B308	20190311	95648	1197.884	247.090062111801	7463	1539.40876874587	3.18735395604904	23.2	29	Paris2	NGM	-1.71793329782456	-2.81098752607435	-1.29511129848842	-4.44555395033535	-0.429767753695593	-2.25044260934771
B308-20190311_095648_proc_male	CA466L0_NGM_B308_male	CA466L0_male	B308	20190311	95648	1197.884	126.465924895688	7463	787.901998437681	2.89647220202688	23.2	29	Paris2	NGM	-0.596714271946459	-1.41841612925676	-2.26193019177306	-2.15799090998163	-1.48880360691668	-0.267096107808439
B308-20190311_101714_proc_herm	A6140L0_NGM_B308_herm	A6140L0_herm	B308	20190311	101714	1234.896	250.863228699552	5107	1037.46267618375	3.01597248146219	23.2	29	Paris2	NGM	-1.10439144677579	-2.49748462703749	-1.4085511417282	-4.75420781724439	-0.463130330730908	-2.14113925243224
B308-20190311_101714_proc_male	A6140L0_NGM_B308_male	A6140L0_male	B308	20190311	101714	1234.896	114.337837837838	5107	472.852238437761	2.67472544928616	23.2	29	Paris2	NGM	-0.231981330585502	-1.11177901946561	-1.93534584058884	-2.38153987524621	-0.710791596955317	-0.384044183389517
B308-20190311_103838_proc_herm	OF5L0_NGM_B308_herm	OF5L0_herm	B308	20190311	103838	1210.483	342.679180887372	3191	903.349544117186	2.9558558297239	23.2	30	Paris2	NGM	-1.2257332337828	-2.29383260736853	-0.802272785716748	-3.98509956597434	-0.0545893427359865	-2.07725297219431
B308-20190311_103838_proc_male	OF5L0_NGM_B308_male	OF5L0_male	B308	20190311	103838	1210.483	130.216666666667	3191	343.269077990631	2.53563468352222	23.2	30	Paris2	NGM	0.060227127323427	-0.791878140887459	-1.63765993818968	-2.93257950527848	-0.175178541938867	-0.984776975124364
B308-20190311_105931_proc_herm	CA35L0_NGM_B308_herm	CA35L0_herm	B308	20190311	105931	1197.417	252.647754137116	5283	1114.68108863193	3.04715063307191	23.2	30	Paris2	NGM	-0.880961577341168	-2.402140569865	-1.29158225394414	-4.47586405926431	-0.404379730580874	-2.02691724778727
B308-20190311_105931_proc_male	CA35L0_NGM_B308_male	CA35L0_male	B308	20190311	105931	1197.417	126.588914549654	5283	558.509888840579	2.74703086703243	23.2	30	Paris2	NGM	-0.148460921564005	-0.991901394533473	-1.90012293564631	-2.71588509833122	-0.640595239379712	-0.565077706381476
B308-20190311_112004_proc_herm	CA236L0_NGM_B308_herm	CA236L0_herm	B308	20190311	112004	1196.898	331.62969588551	2818	780.795425345657	2.89253726014921	23.2	30	Paris2	NGM	-1.12476945546499	-2.36995448431228	-0.776285773124848	-4.06495630474962	-0.0643344607500192	-2.19993162259768
B308-20190311_112004_proc_male	CA236L0_NGM_B308_male	CA236L0_male	B308	20190311	112004	1196.898	152.559322033898	2818	359.188643887387	2.5553225975526	23.2	30	Paris2	NGM	0.106368162455479	-0.720331148053786	-1.41735028612812	-2.92970431100794	-0.0289828293942131	-1.12362162888232
B308-20190311_114028_proc_herm	A310L0_NGM_B308_herm	A310L0_herm	B308	20190311	114028	2461.228	349.76539408867	4803	682.55488228148	2.83413757749114	23.2	29	Paris2	NGM	-1.06348442296685	-2.28891627259172	-0.954533138860998	-4.02640708943071	-0.099074792032951	-1.92495208845272
B308-20190311_114028_proc_male	A310L0_NGM_B308_male	A310L0_male	B308	20190311	114028	2461.228	121.429515418502	4803	236.965434553429	2.37468500137928	23.2	29	Paris2	NGM	0.100261225875605	-0.784475913319594	-1.4519600109529	-2.9395212193244	-0.142414434316699	-1.11332724271995
B308-20190311_122205_proc_herm	A5100L0_NGM_B308_herm	A5100L0_herm	B308	20190311	122205	1196.595	190.827586206897	3866	616.532283918838	2.78995582279827	23.4	29	Paris2	NGM	-1.10512117500056	-2.53437704570882	-0.834678909082975	-4.25896212056909	-0.0486722978509908	-1.93191762094066
B308-20190311_122205_proc_male	A5100L0_NGM_B308_male	A5100L0_male	B308	20190311	122205	1196.595	107.921232876712	3866	348.675605615409	2.54242156390246	23.4	29	Paris2	NGM	0.0944486341176563	-0.832561502492917	-1.30694660745501	-2.56804310298195	-0.0303295770441583	-0.991157290766361
B308-20190311_124238_proc_herm	CA566L0_NGM_B308_herm	CA566L0_herm	B308	20190311	124238	1197.319	261.048498845266	3974	866.441386473517	2.93773918864011	23.4	29	Paris2	NGM	-1.04169748442788	-2.33205487715799	-1.30000355934138	-4.50483200200354	-0.326825664656842	-2.04013697781502
B308-20190311_124238_proc_male	CA566L0_NGM_B308_male	CA566L0_male	B308	20190311	124238	1197.319	135.180882352941	3974	448.676440005202	2.65193326533345	23.4	29	Paris2	NGM	-0.0519365745720989	-0.792651356130003	-1.97835192177989	-2.39686974157309	-0.722314905921638	-0.351801536759533
B308-20190311_130314_proc_herm	CA15L0_NGM_B308_herm	CA15L0_herm	B308	20190311	130314	1224.425	270.349540078844	5143	1135.5596991449	3.05520997107682	23.5	30	Paris2	NGM	-1.09656510902468	-2.29252881766568	-1.27172308161346	-4.18604544127621	-0.378553012952014	-1.91423798707888
B308-20190311_130314_proc_male	CA15L0_NGM_B308_male	CA15L0_male	B308	20190311	130314	1224.425	133.956783919598	5143	562.663895051549	2.75024904829252	23.5	30	Paris2	NGM	-0.299405779532304	-1.16278460640216	-1.94102047814764	-2.31370118614163	-0.844491757591291	-0.351260077889727
B308-20190311_132411_proc_herm	A510L0_NGM_B308_herm	A510L0_herm	B308	20190311	132411	1198.259	355.460402684564	2745	814.297080488548	2.91078287771315	23.6	30	Paris2	NGM	-0.948522689090562	-2.11521699648299	-0.867323513023448	-4.77559808761676	-0.0636548456379025	-2.75519854636886
B308-20190311_132411_proc_male	A510L0_NGM_B308_male	A510L0_male	B308	20190311	132411	1198.259	136.922716627635	2745	313.665791070926	2.49646715637945	23.6	30	Paris2	NGM	0.0972394730065114	-0.569825697103659	-1.70400915030689	-2.81814517215322	-0.221075053216182	-0.849748873939771
B308-20190311_134436_proc_herm	A110L0_NGM_B308_herm	A110L0_herm	B308	20190311	134436	1245.315	529.623342175066	2118	900.769876478474	2.95461385408595	23.6	30	Paris2	NGM	-1.30798329331645	-2.22398135638418	-0.642580388634105	-5.07131864640199	-0.0945118204915701	-3.19501194253432
B308-20190311_134436_proc_male	A110L0_NGM_B308_male	A110L0_male	B308	20190311	134436	1245.315	181.569832402235	2118	308.809341434041	2.48969042920222	23.6	30	Paris2	NGM	0.177622729501628	-0.631768207119132	-1.77724982821523	-2.7432509797697	-0.668858095417143	-0.656029941063629
B308-20190311_140556_proc_herm	CA432L0_NGM_B308_herm	CA432L0_herm	B308	20190311	140556	1217.123	228.459090909091	3077	577.565802903464	2.76160147117864	23.7	29	Paris2	NGM	-0.847216501362024	-2.31268219517711	-0.765169969613194	-4.76702418911729	0.0220302471218431	-2.60134034898676
B308-20190311_140556_proc_male	CA432L0_NGM_B308_male	CA432L0_male	B308	20190311	140556	1217.123	125.719836400818	3077	317.83142427291	2.50219683407223	23.7	29	Paris2	NGM	0.0031248998540142	-0.784001501310043	-1.67152653218137	-2.7135864441129	-0.217448839612356	-0.809681714584564
B308-20190311_142704_proc_herm	A4100L0_NGM_B308_herm	A4100L0_herm	B308	20190311	142704	1296.538	378.482170542636	2527	737.675598371386	2.86786541763497	23.7	28	Paris2	NGM	-1.13490503950584	-2.29531969357619	-0.874523670403679	-4.93065161934429	0.0176081380194664	-3.01034291695233
B308-20190311_142704_proc_male	A4100L0_NGM_B308_male	A4100L0_male	B308	20190311	142704	1296.538	147.117543859649	2527	286.737475749522	2.45748445767476	23.7	28	Paris2	NGM	0.267887022744873	-0.600821599978961	-1.78729151903752	-2.8450974280875	-0.246274582173861	-0.835606777667197
B308-20190311_154518_proc_herm	CA336L0_NGM_B308_herm	CA336L0_herm	B308	20190311	154518	1231.427	189.811839323467	3719	573.245698237877	2.75834080437265	23.6	26	Paris2	NGM	-1.18501545351442	-2.31436760971792	-0.787826499068284	-4.01711806229202	-0.0235599112225784	-2.18488321079091
B308-20190311_154518_proc_male	CA336L0_NGM_B308_male	CA336L0_male	B308	20190311	154518	1231.427	99.4241316270567	3719	300.268181159763	2.47750931328828	23.6	26	Paris2	NGM	0.0662492264315184	-0.939497236505873	-1.46380856483213	-2.43407477340927	-0.0915127451496451	-0.54660342247847
B308-20190311_160627_proc_herm	A410L0_NGM_B308_herm	A410L0_herm	B308	20190311	160627	1296.312	360.457413249211	2674	743.542544563648	2.87130582334971	23.6	25	Paris2	NGM	-1.15076717167893	-2.15675792204304	-0.986540832496037	-4.5380165603388	-0.429523598978253	-2.43126855425679
B308-20190311_160627_proc_male	A410L0_NGM_B308_male	A410L0_male	B308	20190311	160627	1296.312	144.835164835165	2674	298.762358729404	2.475325879536	23.6	25	Paris2	NGM	-0.247956014250828	-1.02105279918742	-1.96288123238879	-2.0596830528583	-1.16161822281196	-0.310778042066036
B308-20190311_163144_proc_herm	A430L0_NGM_B308_herm	A430L0_herm	B308	20190311	163144	1297.062	192.067297581493	4458	660.134991710725	2.81963275396672	23.7	25	Paris2	NGM	-0.72438642329497	-2.16321857996506	-1.24368621116514	-4.07784222797032	-0.0907614229720511	-1.5229243452162
B308-20190311_163144_proc_male	A430L0_NGM_B308_male	A430L0_male	B308	20190311	163144	1297.062	109.650959860384	4458	376.870172017677	2.57619176589016	23.7	25	Paris2	NGM	0.240912685051241	-0.705850058262575	-1.61038064242091	-2.45457310648185	-0.0450938251703517	-0.659620149261798
B309-20190315_084554_proc_herm	A6100L0_NGM_B309_herm	A6100L0_herm	B309	20190315	84554	1203.35	339.896313364055	2575	727.330375129798	2.86173172517049	22.2	45	Paris2	NGM	-1.26510511312726	-2.31646566744427	-0.729257673760089	-4.23278891754516	-0.00856098130145026	-2.44011481993861
B309-20190315_084554_proc_male	A6100L0_NGM_B309_male	A6100L0_male	B309	20190315	84554	1203.35	135.314387211368	2575	289.553784908191	2.46172924619565	22.2	45	Paris2	NGM	0.141799500142145	-0.724487396740269	-1.69037734091243	-2.89335954811338	-0.142558476951476	-0.827104592818618
B309-20190315_090630_proc_herm	A230L0_NGM_B309_herm	A230L0_herm	B309	20190315	90630	1197.361	414.966386554622	1393	482.768502123076	2.68373892712461	22.2	45	Paris2	NGM	-1.70371596148386	-2.4475955726091	-0.556094384548637	-3.78395169704786	0.176588502697657	-2.27380737550124
B309-20190315_090630_proc_male	A230L0_NGM_B309_male	A230L0_male	B309	20190315	90630	1197.361	104.081218274112	1393	121.087238565343	2.08309837507789	22.2	45	Paris2	NGM	0.184567082229358	-0.643432621959317	-1.36790497034884	-2.85878289608151	-0.151264264374229	-0.999886004366795
B309-20190315_092705_proc_herm	CA168L0_NGM_B309_herm	CA168L0_herm	B309	20190315	92705	1267.049	372.862254025045	3240	953.454604392683	2.97930002036987	22	45	Paris2	NGM	-1.37874906876755	-2.52553289854369	-0.897345969863187	-3.87349669168815	-0.198704625513969	-2.1458913253958
B309-20190315_092705_proc_male	CA168L0_NGM_B309_male	CA168L0_male	B309	20190315	92705	1267.049	140.285298398836	3240	358.726747593998	2.55476376000297	22	45	Paris2	NGM	-0.180511852804655	-1.08719657344871	-1.69761187326918	-2.7983227702457	-0.426303891416403	-0.79799261116493
B309-20190315_094858_proc_herm	A610L0_NGM_B309_herm	A610L0_herm	B309	20190315	94858	1195.976	396.580327868852	3007	997.107839874412	2.99874213095927	22.1	44	Paris2	NGM	-1.46024019936141	-2.43311808319084	-0.923767240324252	-4.83319378758517	-0.182811422222982	-3.14776616988046
B309-20190315_094858_proc_male	A610L0_NGM_B309_male	A610L0_male	B309	20190315	94858	1195.976	161.103982300885	3007	405.058023554621	2.6075172392755	22.1	44	Paris2	NGM	-0.135598133825273	-0.9387580169084	-1.85334704687648	-2.90555389150162	-0.553350968251664	-0.702962977589877
B309-20190315_100927_proc_herm	A330L0_NGM_B309_herm	A330L0_herm	B309	20190315	100927	1196.885	290.058752997602	6228	1509.32287869684	3.17878215524059	22.3	45	Paris2	NGM	-1.23913965866663	-2.35895404948373	-1.21032752113243	-4.3239298963244	-0.368104153286991	-2.22244415900739
B309-20190315_100927_proc_male	A330L0_NGM_B309_male	A330L0_male	B309	20190315	100927	1196.885	119.103241296519	6228	619.754601983246	2.79221976030232	22.3	45	Paris2	NGM	-0.196367020534521	-1.26042322564974	-1.95283100880684	-2.36986868775194	-0.876905147635801	-0.410959692838006
B309-20190315_102952_proc_herm	A260L0_NGM_B309_herm	A260L0_herm	B309	20190315	102952	1244.729	285.95375	4507	1035.40091959776	3.01510854636735	22.5	45	Paris2	NGM	-1.23732642163328	-2.50163309416536	-1.03435452834395	-4.07154768607177	-0.117348388374117	-1.9555028282465
B309-20190315_102952_proc_male	A260L0_NGM_B309_male	A260L0_male	B309	20190315	102952	1244.729	133.990084985836	4507	485.1604751164	2.68588541268497	22.5	45	Paris2	NGM	-0.0748728100343295	-0.991190840758861	-1.73638744998651	-2.66643827036487	-0.284467179269825	-0.750106110702643
B309-20190315_105121_proc_herm	CA268L0_NGM_B309_herm	CA268L0_herm	B309	20190315	105121	1254.45	238.315659679408	5258	998.894924942667	2.99951980662676	22.6	45	Paris2	NGM	-1.13587159376969	-2.34507176952424	-1.22270252796793	-3.74695316516928	-0.403658694357192	-1.76104280891106
B309-20190315_105121_proc_male	CA268L0_NGM_B309_male	CA268L0_male	B309	20190315	105121	1254.45	130.293587174349	5258	546.12274810692	2.73729026694307	22.6	45	Paris2	NGM	-0.28218933447853	-1.05544343333287	-1.77074760243358	-2.14111548778326	-0.781428358548282	-0.4423131088414
B309-20190315_111256_proc_herm	A160L0_NGM_B309_herm	A160L0_herm	B309	20190315	111256	1198.006	311.877049180328	3762	979.361922241118	2.99094321456678	22.8	44	Paris2	NGM	-1.19455049896407	-2.29642928147335	-1.05494816032121	-4.11516450090091	-0.286267178427596	-2.16788977511302
B309-20190315_111256_proc_male	A160L0_NGM_B309_male	A160L0_male	B309	20190315	111256	1198.006	131.743288590604	3762	413.702645627695	2.61668829821684	22.8	44	Paris2	NGM	-0.171228728303526	-1.09380955061156	-2.14335684141083	-2.3721503956109	-0.71538167618778	-0.285405388725257
B309-20190315_113323_proc_herm	A2100L0_NGM_B309_herm	A2100L0_herm	B309	20190315	113323	1243.81	283.24644549763	2194	499.628320580958	2.69864704764333	22.7	43	Paris2	NGM	-0.892835189072006	-2.2579089806825	-1.11411453483029	-4.32118666178179	-0.0628524747813304	-1.98534744422569
B309-20190315_113323_proc_male	A2100L0_NGM_B309_male	A2100L0_male	B309	20190315	113323	1243.81	158.150462962963	2194	278.967137859272	2.44555304668953	22.7	43	Paris2	NGM	0.012422179642032	-0.813781315217926	-1.84414957084122	-2.93127153363233	-0.0189041020587018	-0.849277358701738
B309-20190315_115443_proc_herm	CA532L0_NGM_B309_herm	CA532L0_herm	B309	20190315	115443	1195.94	324.611205432937	2961	803.697325356562	2.90509252303134	22.7	43	Paris2	NGM	-1.17309084574399	-2.36441393932286	-0.734976370299024	-3.98494927588375	-0.061287692660967	-2.15219733977982
B309-20190315_115443_proc_male	CA532L0_NGM_B309_male	CA532L0_male	B309	20190315	115443	1195.94	110.795019157088	2961	274.31480820454	2.43824925254777	22.7	43	Paris2	NGM	-0.0235088185187582	-0.816955903941395	-1.27657625265523	-2.67072448140606	-0.108358965182843	-0.8573794582925
B309-20190315_121519_proc_herm	A1100L0_NGM_B309_herm	A1100L0_herm	B309	20190315	121519	1197.822	341.99855907781	2833	808.869696722414	2.90787856542894	22.7	43	Paris2	NGM	-1.18893840269804	-2.39461924532128	-0.81232188232172	-4.13073432539613	-0.0224266538793038	-2.10030699492632
B309-20190315_121519_proc_male	A1100L0_NGM_B309_male	A1100L0_male	B309	20190315	121519	1197.822	117.490272373541	2833	277.879302295534	2.44385619976911	22.7	43	Paris2	NGM	0.0482938919988164	-0.796885961551958	-1.20425325355356	-2.80948299701202	-0.158189952012829	-1.12794987220414
B309-20190315_123557_proc_herm	A210L0_NGM_B309_herm	A210L0_herm	B309	20190315	123557	1196.857	328.938101788171	3784	1039.97534974223	3.01702304545474	22.6	43	Paris2	NGM	-1.29890118833275	-2.23210464038085	-1.17161413012753	-4.21974630043398	-0.370707580856837	-2.37122626442225
B309-20190315_123557_proc_male	A210L0_NGM_B309_male	A210L0_male	B309	20190315	123557	1196.857	148.630338733432	3784	469.911778739904	2.67201633112134	22.6	43	Paris2	NGM	-0.167844780705959	-1.03313977923149	-2.09649244213085	-2.29553405826976	-0.855903505123706	-0.412325893605746
B309-20190315_125624_proc_herm	A130L0_NGM_B309_herm	A130L0_herm	B309	20190315	125624	1208.884	329.520775623269	3663	998.470160170896	2.99933509027155	22.6	44	Paris2	NGM	-1.11368837395453	-2.42694245239512	-1.04590032302489	-4.78370446215446	-0.113452013223644	-2.53518625836182
B309-20190315_125624_proc_male	A130L0_NGM_B309_male	A130L0_male	B309	20190315	125624	1208.884	122.481144343303	3663	371.126122712782	2.56952152441273	22.6	44	Paris2	NGM	0.01889319611095	-0.932678198201258	-1.49296322863088	-2.75592965303005	-0.147048445861773	-0.818346035835104
B309-20190315_131705_proc_herm	CA25L0_NGM_B309_herm	CA25L0_herm	B309	20190315	131705	1212.704	281.901627218935	3962	920.994939442288	2.96425724390116	22.8	45	Paris2	NGM	-1.12168541782078	-2.27775805877702	-1.22621646622321	-4.53132606957498	-0.475660322954368	-2.04893773751725
B309-20190315_131705_proc_male	CA25L0_NGM_B309_male	CA25L0_male	B309	20190315	131705	1212.704	123.972972972973	3962	405.029519914933	2.60748667721209	22.8	45	Paris2	NGM	-0.190388138596752	-0.942546402377979	-1.85858489898962	-2.10627594597119	-1.05641853409695	-0.341893102575096
B309-20190315_133818_proc_herm	CA110L0_NGM_B309_herm	CA110L0_herm	B309	20190315	133818	1196.937	308.724137931034	3314	854.774974040779	2.93185179847671	23	45	Paris2	NGM	-1.29052204860264	-2.43141747119644	-1.12108664330263	-4.51779382471841	-0.181027356529205	-2.51883490691615
B309-20190315_133818_proc_male	CA110L0_NGM_B309_male	CA110L0_male	B309	20190315	133818	1196.937	133.341047503045	3314	369.185873128737	2.56724507442425	23	45	Paris2	NGM	-0.0607153697896496	-1.01953501540342	-1.60945057069481	-2.78391695833988	-0.215596953325795	-0.887817178486692
B309-20190315_135846_proc_herm	A6140L0_NGM_B309_herm	A6140L0_herm	B309	20190315	135846	1296.507	211.050390964379	6276	1021.63139396273	3.00929423000251	23	44	Paris2	NGM	-0.734067590599727	-2.17815747396119	-1.59121803859502	-4.20588578950917	-0.616593688648564	-1.48509502432632
B309-20190315_135846_proc_male	A6140L0_NGM_B309_male	A6140L0_male	B309	20190315	135846	1296.507	129.046647230321	6276	624.675962426345	2.79565479458625	23	44	Paris2	NGM	-0.186639325073164	-1.10671273765499	-2.0903983980906	-2.08542291238357	-0.938062106670581	-0.2034708807962
B309-20190315_142201_proc_herm	A360L0_NGM_B309_herm	A360L0_herm	B309	20190315	142201	1296.826	257.864748201439	3991	793.582338780949	2.89959199400584	23.2	44	Paris2	NGM	-0.821421053671935	-2.08770402077554	-1.00552508101243	-4.77740203425139	-0.120189178377643	-2.57370230664888
B309-20190315_142201_proc_male	A360L0_NGM_B309_male	A360L0_male	B309	20190315	142201	1296.826	128.078973346496	3991	394.164816733983	2.59567785642184	23.2	44	Paris2	NGM	0.211297992746448	-0.662787619891477	-1.63444779355974	-2.53333211052727	-0.0713285250615716	-0.667762477115128
B309-20190315_144540_proc_herm	CA210L0_NGM_B309_herm	CA210L0_herm	B309	20190315	144540	1211.169	271.257575757576	3393	759.907952189541	2.88076098928448	23.3	44	Paris2	NGM	-0.97465998648173	-2.18239684323856	-0.972312580130059	-4.50643662515307	-0.185990999023127	-2.67692373186491
B309-20190315_144540_proc_male	CA210L0_NGM_B309_male	CA210L0_male	B309	20190315	144540	1211.169	139.146608315098	3393	389.808888778634	2.59085173807431	23.3	44	Paris2	NGM	0.131034776599136	-0.667130263142557	-1.56471294734459	-2.46803520572266	-0.233430807864749	-0.760476685772565
B309-20190315_150624_proc_herm	A3100L0_NGM_B309_herm	A3100L0_herm	B309	20190315	150624	1296.9	208.831242873432	6021	969.521870106357	2.9865576101753	23.4	44	Paris2	NGM	-0.960292464902643	-2.03082897386786	-1.34238655507971	-3.75935076408454	-0.50253947883426	-1.5570208371904
B309-20190315_150624_proc_male	A3100L0_NGM_B309_male	A3100L0_male	B309	20190315	150624	1296.9	121.238667900093	6021	562.863767003205	2.75040329290068	23.4	44	Paris2	NGM	-0.0378208257096073	-1.137694741348	-1.9975663081972	-2.12451401175935	-1.01092107703316	-0.171576340904721
B310-20190415_085249_proc_herm	CD780L0_NGM_B310_085249_herm	CD780L0_herm	B310	20190415	085249	1300.165	387.668949771689	484	144.313815315362	2.15930790855731	23.8	24	Paris2	NGM	-1.34576609128438	-2.40224481645816	-0.602748061014438	-4.08458755020269	-0.02765557724227	-2.43975251780607
B310-20190415_085249_proc_male	CD780L0_NGM_B310_085249_male	CD780L0_male	B310	20190415	085249	1300.165	121.374070138151	1139	106.328862788457	2.02665116902292	23.8	24	Paris2	NGM	0.156768753606067	-0.685367359313129	-1.67860108841207	-2.71995218189353	-0.242229386096661	-0.754246233516422
B310-20190415_091618_proc_herm	CM680L0_NGM_B310_091618_herm	CM680L0_herm	B310	20190415	091618	1300.229	442.974856321839	1560	531.476206008379	2.72548382609248	23.7	28	Paris2	NGM	-1.62999897767037	-2.45028184967536	-0.920397731576331	-4.01977140669891	-0.492587529869982	-2.37934011022246
B310-20190415_093848_proc_herm	CM480L0_NGM_B310_093848_herm	CM480L0_herm	B310	20190415	093848	1200.43	578.357702349869	828	398.923866902437	2.60089002015029	23.7	26	Paris2	NGM	-1.83625873316597	-2.51758336912088	-0.825389613883846	-4.30100019169729	-0.347027520811139	-2.8937317722652
B310-20190415_095930_proc_herm	CD580L0_NGM_B310_095930_herm	CD580L0_herm	B310	20190415	095930	1216.589	340.642714570858	567	158.758972143983	2.2007382784838	23.5	26	Paris2	NGM	-1.44991767221333	-2.52212732517088	-0.730290315071196	-4.25123629201846	-0.0945459795428508	-2.4369164356083
B310-20190415_095930_proc_male	CD580L0_NGM_B310_095930_male	CD580L0_male	B310	20190415	095930	1216.589	139.632318501171	1075	123.381637010329	2.09125052810472	23.5	26	Paris2	NGM	-0.0599811119179817	-0.900356476255467	-1.68113433662793	-2.69158098827255	-0.351995836567848	-0.732347297725394
B310-20190415_102016_proc_herm	CD680L0_NGM_B310_102016_herm	CD680L0_herm	B310	20190415	102016	1300.084	339.276315789474	582	151.88158287424	2.18150511460659	23.2	26	Paris2	NGM	-1.3521539739425	-2.6871757534248	-0.836549455690144	-4.93727912301254	0.0525137550943123	-3.05188176886457
B310-20190415_102016_proc_male	CD680L0_NGM_B310_102016_male	CD680L0_male	B310	20190415	102016	1300.084	132.962542565267	1052	107.590428602045	2.03177363759238	23.2	26	Paris2	NGM	0.137770808719526	-0.666600389857137	-1.72109766930985	-2.70955887923991	-0.168285119103599	-0.678028417550715
B310-20190415_104609_proc_herm	CM580L0_NGM_B310_104609_herm	CM580L0_herm	B310	20190415	104609	1205.789	482.716594827586	995	398.330895250702	2.60024399236598	23.1	26	Paris2	NGM	-1.54600155364743	-2.3520983411982	-0.990806819945051	-4.13408048158424	-0.39317235190185	-2.58594183463233
B310-20190415_110647_proc_herm	CD780L0_NGM_B310_110647_herm	CD780L0_herm	B310	20190415	110647	1300.13	488.898907103825	398	149.663314458802	2.17511535892276	23.1	26	Paris2	NGM	-1.69476716967275	-2.80602424887152	-0.41577490838084	-4.70817973786283	0.182714233985838	-3.34402967590865
B310-20190415_110647_proc_male	CD780L0_NGM_B310_110647_male	CD780L0_male	B310	20190415	110647	1300.13	134.628959276018	780	80.7692986357473	1.9072463116798	23.1	26	Paris2	NGM	-0.103609543396109	-0.895229991563429	-1.5752676473285	-2.60945866050877	-0.0403323066630566	-0.810635750078304
B310-20190415_114331_proc_herm	CD580L0_NGM_B310_114331_herm	CD580L0_herm	B310	20190415	114331	1270.883	331.235697940503	476	124.06192562154	2.09363851776332	22.9	25	Paris2	NGM	-1.10379639213245	-2.08229631627101	-0.600632487452123	-4.571908982526	-0.0292059703819147	-2.99859338922529
B310-20190415_114331_proc_male	CD580L0_NGM_B310_114331_male	CD580L0_male	B310	20190415	114331	1270.883	126.809078771696	864	86.2101736027195	1.93555851963921	22.9	25	Paris2	NGM	0.098387571854744	-0.740739157702859	-1.6321015491689	-2.59173485111419	-0.133593986406768	-0.640554443502564
B310-20190415_120521_proc_herm	CM480L0_NGM_B310_120521_herm	CM480L0_herm	B310	20190415	120521	1300.257	351.058971141782	1778	480.045753024277	2.6812826318319	23	25	Paris2	NGM	-1.3171337356749	-2.36890965362746	-0.961409055936003	-4.73782272655018	-0.479402497038799	-2.64556325550218
B310-20190415_122740_proc_herm	CM680L0_NGM_B310_122740_herm	CM680L0_herm	B310	20190415	122740	1300.189	453.699534883721	1159	404.431787171121	2.60684528255319	25	25	Paris2	NGM	-1.3471435295165	-2.24991256089281	-1.0571331823649	-4.37415263325585	-0.421001991788281	-2.8402004448571
B310-20190415_142459_proc_herm	CD680L0_NGM_B310_142459_herm	CD680L0_herm	B310	20190415	142459	1300.112	418.263636363636	469	150.883651142783	2.17864218475154	23.7	24	Paris2	NGM	-1.60316591016905	-2.37858705025928	-0.710412907634397	-3.88106047391828	-0.10968095759989	-2.66046134649764
B310-20190415_142459_proc_male	CD680L0_NGM_B310_142459_male	CD680L0_male	B310	20190415	142459	1300.112	137.186215235792	983	103.724947986622	2.01588322572199	23.7	24	Paris2	NGM	0.0110770686367482	-0.922607587867144	-1.63237094478083	-2.53027182518167	-0.340049549576403	-0.65394038533247
B310-20190415_155214_proc_herm	CM580L0_NGM_B310_155214_herm	CM580L0_herm	B310	20190415	155214	1300.159	400.848363926576	1354	417.447931181174	2.62060231308687	23.8	24	Paris2	NGM	-1.33498374579958	-2.25684910575345	-1.00220769745144	-4.1189560541519	-0.437130235710182	-2.36239854809015
Block_0-20160627_080258_proc	GA150L56_NGM_1_B0	GA150L56	Block_0	20160627	080258	1597.886	409.237006237006	2515	644.120463340984	2.80896709666391	21.2	58	Paris	NGM	-2.05239772992296	-2.82952629519778	-1.09208464490507	-3.54722653463575	-0.44554782805992	-1.85709850987162
Block_0-20160627_083503_proc	GA150L56_NaCl_1_B0	GA150L56	Block_0	20160627	083503	1595.967	438.010430247718	1641	450.369660548436	2.65356912629222	21.4	58	Paris	NaCl	-1.57152799596354	-2.85254069573104	-0.535396094655048	-4.39571459438229	-0.158577914693998	-2.7475453949345
Block_0-20160627_090745_proc	GA450L30_NaCl_1_B0	GA450L30	Block_0	20160627	090745	1594.853	550.540756914119	2982	1029.38172804509	3.01257645507442	21.8	58	Paris	NaCl	-1.53804822218273	-2.37661498479694	-0.938355165354225	-4.40410907283009	-0.526047156651511	-2.92731967097011
Block_0-20160627_093623_proc	GA450L30_NGM_1_B0	GA150L12	Block_0	20160627	093623	1596.087	252.203072812291	5881	929.27658154542	2.96814499274693	22.3	59	Paris	NGM	-1.6997019446484	-2.32642618247643	-1.96257021322899	-3.67949544510517	-1.27849545543742	-1.75669685697465
Block_0-20160627_101021_proc	GA250L24_NaCl_1_B0	GA250L24	Block_0	20160627	101021	1597.308	267.674576271186	7831	1312.30771196267	3.11803568102927	22.1	58	Paris	NaCl	-1.15476660342433	-2.17596829899111	-1.08295520779336	-4.51251029625279	-0.630369707845331	-2.05050248452804
Block_0-20160627_103918_proc	GA250L24_NGMl_1_B0	GA250L24	Block_0	20160627	103918	1597.912	326.205629770992	6502	1327.35032014967	3.12298555890748	22.1	58	Paris	NGM	-1.58259003507486	-2.12644355894749	-1.17558644280031	-3.52118478471265	-0.843096503994044	-1.57364206283493
Block_0-20160627_111251_proc	GA250L51_NaCl_1_B0	GA250L51	Block_0	20160627	111251	1596.805	563.466307277628	713	251.597081101918	2.40070559834444	22.1	58	Paris	NaCl	-1.52760016838652	-2.71166954680505	-0.361855959359258	-4.63065112645077	0.40586005499545	-2.97980135638349
Block_0-20160627_114301_proc	GA250L51_NGM_1_B0	GA250L51	Block_0	20160627	114301	1598.22	376.974489795918	4217	994.669959998866	2.99767900202363	22.1	58	Paris	NGM	-1.87910430205878	-2.48867290039074	-1.41590546735644	-4.69756942839225	-0.650952305473656	-2.48297299033845
Block_0-20160627_121402_proc	GA450L38_NGM_1_B0	GA450L38	Block_0	20160627	121402	1597.774	292.266177451634	5690	1040.81963387801	3.017375476102	22.2	59	Paris	NGM	-1.88664654995876	-2.28130852057973	-1.83044082410002	-2.55908922795742	-1.3766826714376	-1.07558247703504
Block_0-20160627_131111_proc	GA450L38_NaCl_1_B0	GA450L38	Block_0	20160627	131111	1596.001	487.845397676497	2355	719.846611329285	2.85723996455599	22.2	59	Paris	NaCl	-2.1180636136735	-2.71210477040465	-0.656880736738433	-3.6616090497404	-0.445133735207361	-2.55694716925395
Block_0-20160627_134334_proc	GA150L12_NGM_1_B0	GA150L12	Block_0	20160627	134334	1598.657	139.307692307692	13265	1155.91808528129	3.06292705867723	22.3	59	Paris	NGM	-0.435640443497339	-1.31625178890675	-2.49983239397845	-3.15404209255274	-1.43022615670785	-1.24968301613657
Block_0-20160627_141254_proc	GA150L12_NaCl_1_B0	GA150L12	Block_0	20160627	141254	1597.798	306.316432272391	7500	1437.83709958514	3.15770968524105	22.3	59	Paris	NaCl	-1.45766443430677	-2.59304863802767	-1.14840148448857	-4.06189733618375	-0.806446020597482	-2.57634508590581
Block_1-20160628_080206_proc	CA150L2_NGM_1_B1	CA150L2	Block_1	20160628	080206	1596.418	536.559440559441	2360	793.200953459733	2.89938322757317	22	57	Paris	NGM	-1.89052409950891	-2.61047850885932	-1.1287060832902	-4.42073865241424	-0.815272953327449	-2.49732350371226
Block_1-20160628_083025_proc	CA150L2_NaCl_1_B1	CA150L2	Block_1	20160628	083025	1596.164	554.218514531755	2091	726.034990067373	2.8609575513158	22	56	Paris	NaCl	-1.76337784998145	-2.79988466185915	-0.750896426764143	-4.43957862050819	-0.409067688960399	-2.87828287111163
Block_1-20160628_090001_proc	CA350L1_NaCl_1_B1	CA350L1	Block_1	20160628	090001	1595.711	588.156982670744	1906	702.525212253621	2.84666191483497	22	56	Paris	NaCl	-1.81862435797432	-2.76799089796542	-0.586321349030801	-4.51849842574891	-0.198080434446246	-3.2489453662872
Block_1-20160628_092753_proc	CA350L1_NGM_1_B1	CA350L1	Block_1	20160628	092753	1596.159	937.870201096892	1270	746.225880625334	2.87287030717849	22.2	56	Paris	NGM	-2.51448037628746	-2.92813667961071	-0.671776211582446	-4.22457456281766	-0.223126630672448	-3.14358499392886
Block_1-20160628_100043_proc	CA250L2_NGM_1_B1	CA250L2	Block_1	20160628	100043	1592.185	591.285041224971	2125	789.154974204042	2.89716229830777	22.4	54	Paris	NGM	-2.63152329670571	-3.38743468841149	-1.56716556760715	-4.14864125210443	-0.710170980722083	-2.29296272899985
Block_1-20160628_102900_proc	CA250L2_NaCl_1_B1	CA250L2	Block_1	20160628	102900	1592.787	530.967295597484	1459	486.368412271528	2.68696536145045	22.5	54	Paris	NaCl	-1.59532616463996	-3.18749100248865	-0.68540554376436	-4.52261929606461	-0.270430129792197	-2.57456006951415
Block_1-20160628_105848_proc	CA350L2_NGM_1_B1	CA350L2	Block_1	20160628	105848	1596.497	342.227053140097	3163	678.024555687938	2.83124542278543	22.6	54	Paris	NGM	-1.49930010435958	-2.88184335112924	-1.28863670874814	-4.73765986451714	-0.481622205008968	-2.31198321641013
Block_1-20160628_113153_proc	CA350L2_NaCl_1_B1	CA350L2	Block_1	20160628	113153	1597.192	694.922588832487	1536	668.298549233092	2.82497051834239	22.6	54	Paris	NaCl	-1.77623101751357	-2.97465895700391	-0.325356754437584	-4.79609133347825	-0.115240442387249	-3.6532173898813
Block_1-20160628_120024_proc	CA150L1_NGM_1_B1	CA150L1	Block_1	20160628	120024	1597.269	438.984496124031	3244	891.562852234881	2.95015196491643	22.7	54	Paris	NGM	-1.82745155888196	-2.47190992490902	-1.24006781723191	-4.08578593592342	-0.78137240714124	-2.79017030768824
Block_1-20160628_123104_proc	CA150L1_NaCl_1_B1	CA150L1	Block_1	20160628	123104	1597.396	332.322921914358	4500	936.181853851274	2.97136021888004	22.8	54	Paris	NaCl	-1.53684478045098	-2.60838899500262	-1.05934042432869	-3.96963015305401	-0.496404952926172	-2.40883746938554
Block_1-20160628_132031_proc	CA250L1_NaCl_1_B1	CA250L1	Block_1	20160628	132031	1596.679	536.20913884007	2310	775.762135482813	2.88972857810989	23	53	Paris	NaCl	-1.88781984084612	-2.95051034362027	-0.733022042536149	-3.91865954193391	-0.361713838451903	-2.26622286188626
Block_1-20160628_134855_proc	CA250L1_NGM_1_B1	CA250L1	Block_1	20160628	134855	1595.516	831.528700906344	1241	646.767013194962	2.81074786164758	23	52	Paris	NGM	-2.23396793896266	-2.86868603109738	-0.630478076864581	-3.71493398287914	-0.237779634167539	-2.51837678851712
Block_10-20160720_091303_proc	CA350L19_NGM_1_B10	CA350L19	Block_10	20160720	091303	1597.154	1115.98642533937	2177	1521.14476623031	3.18217054750677	24.8	52	Paris	NGM	-2.52974859880437	-3.13780662161885	-0.413278685396114	-3.96273340788466	-0.223542991254303	-2.74906385410945
Block_10-20160720_094401_proc	CA350L19_NaCl_1_B10	CA350L19	Block_10	20160720	094401	1597.152	961.429280397022	763	459.299140559526	2.66209563276692	24.9	51	Paris	NaCl	-2.04752075265906	-3.1319145945044	-0.10567592326532	-3.75017870324936	0.0940583772921261	-2.41377875055923
Block_10-20160720_101140_proc	CA250L19_NaCl_1_B10	CA250L19	Block_10	20160720	101140	1596.693	1167.02941176471	144	105.250186037089	2.02222287215435	25	52	Paris	NaCl	-1.69526625903429	-2.73990355744221	0.327168749045563	-4.04179751172382	0.605910297465527	-2.62056594244263
Block_10-20160720_104032_proc	CA250L19_NGM_1_B10	CA250L19	Block_10	20160720	104032	1597.377	1047.64328657315	3183	2087.57768589527	3.31964264603725	25	51	Paris	NGM	-2.82498216835787	-3.20001732872462	-0.570245764916483	-3.80018558594958	-0.160964081551097	-2.51772722936948
Block_10-20160720_110833_proc	CA150L15_NGM_1_B10	CA150L15	Block_10	20160720	110833	1596.688	375.868367346939	7145	1681.96885346034	3.22581794931234	21	51	Paris	NGM	-1.835811616605	-2.52441852625903	-1.31838297542787	-4.49887852592298	-0.46500209975645	-2.42373491725691
Block_10-20160720_113700_proc	CA150L15_NaCl_1_B10	CA150L15	Block_10	20160720	113700	1593.228	732.095238095238	443	203.56043860401	2.30869337796023	21	51	Paris	NaCl	-1.51866673525155	-2.61792853247575	-0.177134908785503	-4.85276634457551	0.305039685477834	-3.21051472434367
Block_10-20160720_120437_proc	CA150L20_NaCl_1_B10	CA150L20	Block_10	20160720	120437	1593.963	920.195348837209	401	231.497428035482	2.36454617031638	25.2	51	Paris	NaCl	-1.89022216125302	-3.10194882177701	0.592761316742025	-3.69285806175393	0.658810648315582	-2.58151403482085
Block_10-20160720_123512_proc	CA150L20_NGM_1_B10	CA150L20	Block_10	20160720	123512	1597.132	750.275159235669	3091	1452.04060603472	3.16197876149509	25	50	Paris	NGM	-2.44813714445071	-2.96844205414065	-0.915180938987776	-4.01030106777402	-0.495595384743653	-2.21346823995375
Block_10-20160720_130336_proc	CA250L20_NaCl_1_B10	CA250L20	Block_10	20160720	130336	1592.612	656.544262295082	1081	445.635438852014	2.64897972050922	25.1	51	Paris	NaCl	-1.78467170403336	-2.80752752699639	-0.179385555626635	-3.88872556442931	0.0692337329158517	-2.7087566622634
Block_10-20160720_142430_proc	CA250L20_NGMl_1_B10	CA250L20	Block_10	20160720	142430	1596.423	1101.19285714286	1599	1102.97043989684	3.04256387330899	25.2	51	Paris	NGM	-2.51655836664299	-2.92103705551917	-0.665803159391913	-3.76573255627672	-0.225515661567072	-2.90558663972506
Block_10-20160720_145418_proc	CA150L19_NGM_1_B10	CA150L19	Block_10	20160720	145418	1596.626	556.372605363985	3784	1318.60181325953	3.12011366862296	25.2	51	Paris	NGM	-1.74674494636633	-2.4155897636246	-0.84543086739787	-3.83925604271976	-0.479076797955977	-2.52495873603906
Block_10-20160720_152135_proc	CA150L19_NaCl_1_B10	CA150L19	Block_10	20160720	152135	1596.935	459.237922705314	2047	588.665179094815	2.76986834705009	25.3	50	Paris	NaCl	-1.60919547693292	-2.53298645808668	-0.654799277850683	-4.2360407427984	-0.185180350462278	-2.9576540571823
Block_10-20160720_155015_proc	CA350L20_NGM_1_B10	CA350L20	Block_10	20160720	155015	1597.048	312.926928972918	5233	1025.35842336315	3.01087570351784	25.3	51	Paris	NGM	-1.25462212196555	-2.25925169160254	-1.21073530365693	-4.37452749239028	-0.639598258249051	-2.02437149809267
Block_10-20160720_162116_proc	CA350L20_NaCl_1_B10	CA350L20	Block_10	20160720	162116	1596.625	350.708220415537	2494	547.822000605246	2.738639469593	25.3	52	Paris	NaCl	-1.4619711801496	-2.57780738041036	-0.922796305592726	-4.52504480196847	-0.235740204154723	-2.58293214859756
Block_11-20160721_090941_proc	CA250L21_NGM_1_B11	CA250L21	Block_11	20160721	090941	1597.575	890.140845070423	716	398.942675661814	2.60091049610704	24.3	53	Paris	NGM	-2.3285490052227	-2.94330772107753	-0.554983589750447	-3.54926594790275	0.0710099508276958	-2.15618790951075
Block_11-20160721_093715_proc	CA250L21_NaCl_1_B11	CA250L21	Block_11	20160721	093715	1595.105	486.397350993377	385	117.398528706543	2.06966265416344	24.4	52	Paris	NaCl	-1.70444211526697	-2.80368894964246	-0.674602784806011	-3.90032220402873	-0.0483604173507994	-2.40145899697671
Block_11-20160721_101057_proc	CA150L22_NaCl_1_B11	CA150L22	Block_11	20160721	101057	1593.49	728.512077294686	844	385.860089010107	2.58642986014936	24.4	52	Paris	NaCl	-1.80658441083016	-2.9009461665092	-0.366194347477918	-3.76489702145549	-0.0545630152337227	-2.00520562010385
Block_11-20160721_104137_proc	CA150L22_NGM_1_B11	CA150L22	Block_11	20160721	104137	1591.432	904.390625	1762	1001.32225646462	3.00057386936856	24.5	51	Paris	NGM	-2.49594995015166	-3.0805860003798	-1.06588779551746	-4.71933466130162	-0.356610088355968	-3.13348878749739
Block_11-20160721_111005_proc	CA150L21_NGM_1_B11	CA150L21	Block_11	20160721	111005	1596.87	1185.0431211499	2250	1669.73330489474	3.22264710979311	24.5	51	Paris	NGM	-2.82198477682639	-3.25025637114231	-0.625905524358815	-3.86613199397911	-0.180366002591692	-2.71310305034632
Block_11-20160721_113732_proc	CA150L21_NaCl_1_B11	CA150L21	Block_11	20160721	113732	1595.776	1159.90495867769	405	294.378100851537	2.46890549916722	24.6	51	Paris	NaCl	-2.39334758071537	-3.43013590848166	-0.0382554311473592	-3.60400535397584	0.318705185012861	-2.11132426321103
Block_11-20160721_120712_proc	CA350L21_NaCl_1_B11	CA350L21	Block_11	20160721	120712	1598.334	462.576666666667	2395	693.141181171562	2.84082170208511	24.6	51	Paris	NaCl	-1.73303012175255	-2.78944592872788	-0.353740955862307	-4.05210300834657	-0.0282866432945981	-2.46528868930389
Block_11-20160721_123536_proc	CA350L21_NGM_1_B11	CA350L21	Block_11	20160721	123536	1596.188	553.398671096346	3642	1262.68206510316	3.10129401187495	24.7	51	Paris	NGM	-1.94509701545385	-2.71893957472163	-1.14976872171039	-4.20774981585025	-0.568380913400617	-2.05611800148312
Block_11-20160721_130334_proc	CA350L22_NGM_1_B11	CA350L22	Block_11	20160721	130334	1597.468	467.916331456154	3844	1125.9508034699	3.05151941516158	24.8	50	Paris	NGM	-1.88436838987939	-2.59618725002058	-1.2463758780316	-4.14588928835371	-0.408774144733148	-2.62016776809144
Block_11-20160721_140431_proc	CA350L22_NaCl_1_B11	CA350L22	Block_11	20160721	140431	1596.497	241.939110070258	4078	617.995330317884	2.79098519349523	24.8	50	Paris	NaCl	-1.01545959609244	-2.5376274748816	-1.06332484495905	-4.18919362116411	-0.355579485869859	-1.76013250388925
Block_11-20160721_143423_proc	CA250L22_NaCl_1_B11	CA250L22	Block_11	20160721	143423	1597.222	439.949002217295	1102	303.541899900865	2.48221864809583	24.8	50	Paris	NaCl	-1.69192007987273	-2.63130990567793	-0.389811487425431	-3.27487875835595	0.13749979002295	-1.69437027229752
Block_11-20160721_150935_proc	CA250L22_NGM_1_B11	CA250L22	Block_11	20160721	150935	1597.435	702.006564551422	2751	1208.9506359138	3.0824085680337	24.8	50	Paris	NGM	-2.13906025765817	-2.76460606390468	-0.718129924105616	-3.72239321131058	-0.321092910244469	-2.28583121317238
Block_12-20160722_092330_proc	CA250L24_NGM_1_B12	CA250L24	Block_12	20160722	092330	1597.069	764.290027447393	2863	1370.1113405757	3.13675586104899	24.2	51	Paris	NGM	-2.30804017339685	-3.12818217672025	-0.830525440002047	-3.70806703691253	-0.523273239078264	-1.98455888892477
Block_12-20160722_095133_proc	CA250L24_NaCl_1_B12	CA250L24	Block_12	20160722	095133	1595.756	419.273045507585	1996	524.434185948941	2.7196909940117	24.4	51	Paris	NaCl	-1.56794945453518	-2.96728476879002	-0.527152516783105	-3.91492979512237	-0.40284030268239	-1.84615762047609
Block_12-20160722_102002_proc	CA150L24_NaCl_1_B12	CA150L24	Block_12	20160722	102002	1596.423	626.528117359413	1177	461.922431668818	2.66456905277143	24.7	51	Paris	NaCl	-1.96050038866213	-2.99918986655061	-0.566075781480146	-3.67024714857673	-0.0353545227200027	-2.00878615975596
Block_12-20160722_104749_proc	CA150L24_NGM_1_B12	CA150L24	Block_12	20160722	104749	1597.794	706.935064935065	2967	1312.73264116797	3.11817628413311	24.8	50	Paris	NGM	-2.27523236105068	-2.83179292567139	-0.825345367412124	-3.81953685595255	-0.264748593080723	-2.42322788775406
Block_12-20160722_111514_proc	CA350L23_NGM_1_B12	CA350L23	Block_12	20160722	111514	1596.816	901.117268041237	2158	1217.80534791297	3.08557787689866	25	50	Paris	NGM	-2.03375243519865	-2.55834358141737	-0.660702828882212	-4.16936373799274	-0.309791271823635	-2.62757081905273
Block_12-20160722_114313_proc	CA350L23_NaCl_1_B12	CA350L23	Block_12	20160722	114313	1597.436	448.454350161117	2502	702.396079782298	2.84658207901754	25	50	Paris	NaCl	-1.56092683947852	-2.35753552375852	-0.896624631623671	-3.59347119266218	-0.348842979798936	-1.75815065397812
Block_12-20160722_121055_proc	CA350L24_NGM_1_B12	CA350L24	Block_12	20160722	121055	1596.044	811.754045307443	869	441.976703256407	2.64539937814132	25	48	Paris	NGM	-2.75585769956864	-3.08176071486048	-0.42397417641908	-3.03858476207026	-0.233095610124772	-2.13339588478061
Block_12-20160722_124020_proc	CA350L24_NaCl_1_B12	CA350L24	Block_12	20160722	124020	1596.542	882.719576719577	373	206.229715294933	2.31435124222213	25	48	Paris	NaCl	-2.25263271627721	-2.52553242857216	0.283612841653624	-2.57272474314419	0.40731913194638	-2.13101667190938
Block_12-20160722_130748_proc	CA150L23_NaCl_1_B12	CA150L23	Block_12	20160722	130748	1595.687	734.747933884297	533	245.424477833266	2.38991787565981	25	50	Paris	NaCl	-2.27519049775147	-2.94926862886133	0.73813314020921	-2.2413655174954	0.865205525765396	-1.40918587602325
Block_12-20160722_133802_proc	CA150L23_NGM_1_B12	CA150L23	Block_12	20160722	133802	1597.324	529.268006700167	3229	1069.91843460365	3.02935067044057	25	50	Paris	NGM	-1.77323513289686	-2.3299917460587	-0.542906544894676	-3.81784863253661	-0.300977938485727	-2.33330348524437
Block_12-20160722_142223_proc	CA250L23_NaCl_1_B12	CA250L23	Block_12	20160722	142223	1597.111	277.580277098614	5422	942.351697802274	2.97421301734588	25	50	Paris	NaCl	-0.872859815837376	-2.22646793106136	-0.83436670542838	-4.11159395557516	-0.222952745062218	-1.76621383634111
Block_12-20160722_145357_proc	CA250L23_NGM_1_B12	CA250L23	Block_12	20160722	145357	1597.478	691.977189781022	2743	1188.18126545051	3.07488270039245	25	50	Paris	NGM	-1.58772566886576	-2.14154149652321	-0.70863512224618	-3.64278088149472	-0.300519395207216	-1.99936934066387
Block_13-20160801_085010_proc	CA350L26_NGM_1_B13	CA350L26	Block_13	20160801	085010	1597.313	549.664694280079	2970	1022.03146284531	3.009464265593	23.3	51	Paris	NGM	-1.94821956989955	-2.60931101753136	-0.827731812990038	-3.97863559617992	-0.323259847195882	-2.0825073432142
Block_13-20160801_092004_proc	CA350L26_NaCl_1_B13	CA350L26	Block_13	20160801	092004	1594.798	419.238095238095	754	198.21038389158	2.29712640266533	23.3	50	Paris	NaCl	-1.35200734241341	-2.48841105205682	-0.485813222914656	-3.75308291549152	-0.0982045212702765	-2.16323579410041
Block_13-20160801_094827_proc	CA250L26_NGM_1_B13	CA250L26	Block_13	20160801	094827	1596.076	396.551994301994	3479	864.372616452248	2.93670099986777	23.2	50	Paris	NGM	-1.54578653661125	-2.09892536924921	-0.842436272815319	-3.66499364534895	-0.454172983622606	-1.7779050051519
Block_13-20160801_105608_proc	CA250L26_NaCl_1_B13	CA250L26	Block_13	20160801	105608	1597.327	431.361111111111	332	89.6572141389264	1.95258524018571	23.3	48	Paris	NaCl	-1.29176893642017	-2.43742801836402	-0.574046086297321	-4.32162120161452	-0.102260825615018	-2.28081416530443
Block_13-20160801_112512_proc	CA150L26_NGM_1_B13	CA150L26	Block_13	20160801	112512	1599.076	529.912026726058	5556	1841.18279587085	3.26509690816563	23.5	45	Paris	NGM	-2.22723712635803	-2.6956879539174	-0.939609313883357	-3.81524188200482	-0.384619863006498	-2.08781164422026
Block_13-20160801_115233_proc	CA150L26_NaCl_1_B13	CA150L26	Block_13	20160801	115233	1594.548	360.916666666667	293	66.318846051253	1.82163696087857	23.4	46	Paris	NaCl	-1.52970219423884	-2.69730683614447	-0.994563988616348	-4.06955589036712	-0.110166704892503	-1.95356619396103
Block_13-20160801_121939_proc	CA350L25_NaCl_1_B13	CA350L25	Block_13	20160801	121939	1594.905	822.105	667	343.809841338512	2.53631830393288	23.5	45	Paris	NaCl	-2.09337743578397	-2.86270082407165	-0.250245671736048	-3.78802912307738	0.0870419997241695	-2.76230224094822
Block_13-20160801_124856_proc	CA350L25_NGM_1_B13	CA350L25	Block_13	20160801	124856	1597.255	775.735329341317	2395	1163.17439217436	3.06564483242505	23.5	45	Paris	NGM	-2.3447967738737	-2.90937211266961	-0.999130763155403	-3.97835964271382	-0.660537180053615	-2.2210280877189
Block_13-20160801_131738_proc	CA250L25_NaCl_1_B13	CA250L25	Block_13	20160801	131738	1592.636	465.853535353535	392	114.661847313878	2.05941893440151	23.6	45	Paris	NaCl	-1.77547016366425	-2.96766086525185	-0.729079053793456	-4.27285965643261	-0.0913551664812879	-2.44320992880321
Block_13-20160801_134442_proc	CA250L25_NGM_1_B13	CA250L25	Block_13	20160801	134442	1596.899	528.766558089034	2961	980.448843979255	2.99142493879207	23.8	44	Paris	NGM	-1.92922506422203	-2.58585184295689	-0.956998934897297	-4.02005557117078	-0.509809221819361	-2.05938153695383
Block_13-20160801_141258_proc	CA150L25_NaCl_1_B13	CA150L25	Block_13	20160801	141258	1596.198	462.727504244482	2991	867.071607153527	2.93805496518955	24	44	Paris	NaCl	-1.87782363873195	-2.88436131368891	-1.02920902989221	-3.97179303378747	-0.501606159519824	-2.39011462382109
Block_13-20160801_144148_proc	CA150L25_NGM_1_B13	CA150L25	Block_13	20160801	144148	1596.115	567.005686433794	4529	1608.88705003001	3.20652555605022	24.1	43	Paris	NGM	-2.07474497067467	-2.61272300405104	-1.20082093257888	-3.9072271616477	-0.64017373886146	-2.21924819204007
Block_14-20160802_090925_proc	CA350L27_NGM_1_B14	CA350L27	Block_14	20160802	090925	1597.239	559.422807017544	3542	1240.56298553701	3.093618819053	23.1	56	Paris	NGM	-2.04016187921336	-2.5333864511326	-0.950626348857972	-3.84241372215407	-0.583703580492028	-2.11628253450237
Block_14-20160802_093710_proc	CA350L27_NaCl_1_B14	CA350L27	Block_14	20160802	093710	1597.17	327.22554517134	4439	909.454970363566	2.95878120080824	23.2	56	Paris	NaCl	-1.53245735876825	-2.65337884456586	-0.992757491964914	-4.01461378926352	-0.575487607627391	-1.88063743397867
Block_14-20160802_100554_proc	CA250L28_NGM_1_B14	CA250L28	Block_14	20160802	100554	1595.664	665.012241054614	2890	1204.44239930702	3.08078603533372	23.3	57	Paris	NGM	-2.0859255128084	-2.79633874847337	-0.649745112713389	-4.73388098757231	-0.301123867969708	-2.97766656921138
Block_14-20160802_103346_proc	CA250L28_NaCl_1_B14	CA250L28	Block_14	20160802	103346	1595.323	426.125394321767	2583	689.942973011185	2.83881319576614	23.4	57	Paris	NaCl	-1.6600212716997	-2.9800812116131	-1.04404587820051	-4.75917746746183	-0.49843204261164	-2.27597156354669
Block_14-20160802_110248_proc	CA350L28_NGM_1_B14	CA350L28	Block_14	20160802	110248	1595.802	398.341552511416	3433	856.939989905821	2.93295041006173	23.4	57	Paris	NGM	-1.71058713714244	-2.40241392711547	-1.1452710622848	-4.41863633987263	-0.450808312761796	-2.27746820659368
Block_14-20160802_113307_proc	CA350L28_NaCl_1_B14	CA350L28	Block_14	20160802	113307	1593.969	817.833707865169	999	512.566978502909	2.70975062386166	23.4	58	Paris	NaCl	-2.0509199412587	-3.03950917219496	-0.425980965342573	-4.32949372860996	0.00818246237436623	-3.11286876479239
Block_14-20160802_123113_proc	CA150L28_NGM_1_B14	CA150L28	Block_14	20160802	123113	1596.002	576.655139289145	3514	1269.65139107724	3.10368449283435	23.4	59	Paris	NGM	-2.05693336280668	-2.64009959298772	-0.901794906639231	-4.25861201395824	-0.374670558853632	-2.41969076359883
Block_14-20160802_132636_proc	CA250L27_NGM_1_B14	CA250L27	Block_14	20160802	132636	1595.469	1166.828	968	707.935725482601	2.84999382924997	23.5	58	Paris	NGM	-2.34368675128677	-2.79827867958184	-0.376894793047247	-3.20031105331967	-0.203400258562535	-2.526582876934
Block_14-20160802_135809_proc	CA150L27_NaCl_1_B14	CA150L27	Block_14	20160802	135809	1595.559	686.221621621622	893	384.063458705136	2.58440298866049	23.6	58	Paris	NaCl	-1.93598206344531	-2.75928102761035	-0.526453766216302	-3.77336817605583	-0.0524054360607709	-2.26395248678552
Block_14-20160802_142717_proc	CA150L27_NGM_1_B14	CA150L27	Block_14	20160802	142717	1597.141	894.9338731444	2104	1178.94466994199	3.07149342332855	23.7	58	Paris	NGM	-2.12185486811908	-2.89654842792086	-0.606526710742708	-4.14651031744049	-0.298406526846671	-2.61886075300264
Block_15-20160803_085630_proc	CA250L29_NGM_1_B15	CA250L29	Block_15	20160803	085630	1595.507	1230.25252525253	790	609.147747361494	2.78472264252047	22.8	58	Paris	NGM	-2.61165519436998	-2.98546003279491	-0.221738731292336	-3.09641139988103	-0.0359543160043144	-2.37602347903613
Block_15-20160803_095316_proc	CA150L30_NGM_1_B15	CA150L30	Block_15	20160803	095316	1597.354	662.7	2322	963.336492724844	2.98377801236635	23.2	57	Paris	NGM	-2.32635386187881	-2.57446491385311	-1.14605925085212	-3.02493206056186	-0.737218111495071	-1.53022547670062
Block_15-20160803_102819_proc	CA150L30_NaCl_1_B15	CA150L30	Block_15	20160803	102819	1596.049	654.28885400314	1621	664.517337712745	2.82250631646723	23.4	57	Paris	NaCl	-2.29270038146363	-2.76581476609011	-0.715422565123619	-3.64847230799454	-0.474467761201242	-2.32819873919727
Block_15-20160803_105755_proc	CA350L29_NGM_1_B15	CA350L29	Block_15	20160803	105755	1598.251	896.577503429355	2072	1162.33844815716	3.06533260375601	23.5	57	Paris	NGM	-2.79216996290204	-3.48332790766601	-0.562567368863956	-3.30974541407989	-0.314967934952792	-2.05840038197286
Block_15-20160803_112831_proc	CA350L29_NaCl_1_B15	CA350L29	Block_15	20160803	112831	1596.496	871.311938382542	1696	925.617757574582	2.96643167777459	23.5	57	Paris	NaCl	-2.61401733995651	-3.48668291482486	-0.713085610400153	-3.60239135385067	-0.37462641369101	-2.2128602261997
Block_15-20160803_115655_proc	CA350L30_NaCl_1_B15	CA350L30	Block_15	20160803	115655	1595.814	535.449635036496	1803	604.967553844498	2.78173208281088	23.6	56	Paris	NaCl	-1.66960973846236	-2.85807978281871	-0.851653416127135	-4.49901385028228	-0.263650195457422	-2.2781187287522
Block_15-20160803_122624_proc	CA350L30_NGM_1_B15	CA350L30	Block_15	20160803	122624	1596.713	399.545454545455	4044	1011.93002009868	3.00515047995849	23.7	56	Paris	NGM	-1.62883145460843	-2.50932352016616	-1.00836016576204	-4.29490564434375	-0.387525819699001	-2.30794563625871
Block_15-20160803_125835_proc	CA250L30_NaCl_1_B15	CA250L30	Block_15	20160803	125835	1592.032	434.548076923077	469	128.01441684396	2.10725888217289	23.8	56	Paris	NaCl	-1.78892810132126	-2.42924520367337	-0.119194413901616	-3.75281249550483	0.0421153689956023	-2.5737384094021
Block_15-20160803_132602_proc	CA250L30_NGM_1_B15	CA250L30	Block_15	20160803	132602	1596.249	786.980582524272	982	484.144348431125	2.68497486656313	23.8	55	Paris	NGM	-2.30297397718128	-2.65760273366644	-0.35418355373094	-3.71191147607369	-0.216647342794682	-2.53058989746788
Block_15-20160803_135743_proc	CA150L29_NaCl_1_B15	CA150L29	Block_15	20160803	135743	1588.584	461.923076923077	678	197.146544440738	2.29478916921816	23.9	55	Paris	NaCl	-2.02913743477358	-2.95719095703543	-0.2945654467033	-4.26100943633304	0.0978108382443557	-2.86463134265002
Block_15-20160803_142502_proc	CA150L29_NGM_1_B15	CA150L29	Block_15	20160803	142502	1591.331	630.320063694268	1591	630.188955872524	2.79947078784838	23.8	54	Paris	NGM	-2.01662760858535	-2.54773774120613	-1.17766004562843	-3.55685444623952	-0.65912055961713	-1.78912344612156
Block_16-20160804_091017_proc	CA250L31_NGM_1_B16	CA250L31	Block_16	20160804	091017	1597.918	534.593220338983	3429	1147.19288007418	3.05963644293139	23.5	53	Paris	NGM	-2.0189961098617	-2.38692575177423	-1.13880007194374	-3.69564646144583	-0.553371919762754	-1.72498438845481
Block_16-20160804_093745_proc	CA250L31_NaCl_1_B16	CA250L31	Block_16	20160804	093745	1596.306	527.245544554455	2365	781.138273533575	2.8927279175102	23.6	53	Paris	NaCl	-1.79862855866824	-2.68321182900508	-0.967128012172537	-4.37054381242996	-0.332192883175174	-2.25866692762352
Block_16-20160804_100622_proc	CA250L32_NGM_1_B16	CA250L32	Block_16	20160804	100622	1596.746	513.122507122507	5634	1810.51476260357	3.2578020703246	23.7	53	Paris	NGM	-2.1706235536654	-2.68340711097153	-1.07964412335978	-3.78596149964293	-0.682895264924968	-2.24790059621768
Block_16-20160804_103456_proc	CA250L32_NaCl_1_B16	CA250L32	Block_16	20160804	103456	1596.272	510.491266375546	1522	486.73891882059	2.687296073084	23.7	52	Paris	NaCl	-2.30143600362059	-3.08541494716345	-0.60378331200152	-3.58244760995737	-0.335177741297148	-2.42843498580064
Block_16-20160804_110537_proc	CA150L32_NGM_1_B16	CA150L32	Block_16	20160804	110537	1596.148	441.873579545455	2906	804.489697796878	2.90552048694516	23.8	52	Paris	NGM	-2.01535310158855	-2.44602747852529	-1.19829744311191	-2.86953330438682	-0.849075376380046	-1.33745631850917
Block_16-20160804_113337_proc	CA150L32_NaCl_1_B16	CA150L32	Block_16	20160804	113337	1586.655	665.190476190476	285	119.48362165328	2.07730837797793	23.9	52	Paris	NaCl	-2.36409752168342	-3.00472533279208	-0.127067496071826	-3.1302686314376	0.125137335560478	-2.22818387565267
Block_16-20160804_120757_proc	CA350L31_NaCl_1_B16	CA350L31	Block_16	20160804	120757	1596.251	575.137221269297	1302	469.117113845269	2.67128127671819	23.9	52	Paris	NaCl	-1.70811531355177	-2.74005124609683	-0.356064690880538	-3.96524619019589	-0.0494332109734395	-2.47943675099586
Block_16-20160804_123529_proc	CA350L31_NGM_1_B16	CA350L31	Block_16	20160804	123529	1596.755	538.598701298701	2483	837.536488268191	2.92300373667406	24	52	Paris	NGM	-1.92041771129145	-2.54070040214462	-1.13941242443739	-3.89441052517861	-0.596260776934743	-1.91234639756172
Block_16-20160804_130354_proc	CA150L31_NaCl_1_B16	CA150L31	Block_16	20160804	130354	1596.337	279.676274944568	4028	705.700635565497	2.848620508567	24	52	Paris	NaCl	-1.45169852506132	-2.51866930396561	-1.28886544001766	-4.41769484290297	-0.454830127697619	-2.35395841356243
Block_16-20160804_134348_proc	CA150L31_NGM_1_B16	CA150L31	Block_16	20160804	134348	1596.461	259.374299065421	9707	1577.07975392323	3.1978536564316	24.2	52	Paris	NGM	-1.49102152822844	-2.05275340688393	-1.53104775075458	-3.32129963501013	-0.934795314026965	-1.71367663100364
Block_17-20160805_085406_proc	CA250L34_NGM_1_B17	CA250L34	Block_17	20160805	085406	1597.182	539.84625158831	2460	831.478052537058	2.91985079019072	23.1	52	Paris	NGM	-2.13935421332134	-2.63902675470275	-0.931663549106487	-3.48895735440591	-0.590254597157449	-2.03764607706907
Block_17-20160805_092254_proc	CA250L34_NaCl_1_B17	CA250L34	Block_17	20160805	092254	1593.359	806.768361581921	905	458.230296644785	2.66108379989194	23.2	54	Paris	NaCl	-2.16675855159672	-3.185753501488	-0.457608967732565	-3.62362345525929	-0.0393872404534478	-2.28087173639363
Block_17-20160805_095137_proc	CA350L33_NGM_1_B17	CA350L33	Block_17	20160805	095137	1596.869	734.729310344828	1774	816.228379755462	2.91181169085005	23.2	54	Paris	NGM	-2.26632665965028	-2.83154509061963	-0.908673059975743	-4.09933290211373	-0.632161665818474	-2.03754267123037
Block_17-20160805_101900_proc	CA350L33_NaCl_1_B17	CA350L33	Block_17	20160805	101900	1594.38	467.217514124294	741	217.142825403042	2.3367454844496	23.1	53	Paris	NaCl	-1.90276837276739	-2.98230538962445	-0.359461569214402	-4.17842288243258	-0.0528291323328684	-2.56622582796797
Block_17-20160805_104634_proc	CA150L33_NGM_1_B17	CA150L33	Block_17	20160805	104634	1599.004	261.247379454927	8091	1321.91823608309	3.12120459379101	23	53	Paris	NGM	-1.64618092342183	-2.36548341203345	-1.74570534046994	-3.44797612425918	-1.17367086901937	-1.26526621940164
Block_17-20160805_111356_proc	CA150L33_NaCl_1_B17	CA150L33	Block_17	20160805	111356	1596.744	361.761627906977	3356	760.34231113805	2.88100915855527	23	52	Paris	NaCl	-1.59094828452557	-2.82507049790862	-0.884041323197001	-4.14971599387376	-0.479982596236804	-2.20547458918919
Block_17-20160805_114148_proc	CA150L34_NaCl_1_B17	CA150L34	Block_17	20160805	114148	1594.359	559.283752860412	942	330.443328757518	2.51909698842602	23.1	52	Paris	NaCl	-1.88993617095	-2.91742968255351	-0.319406558885995	-3.72194803135994	-0.147635114307565	-2.61274448140178
Block_17-20160805_120957_proc	CA150L34_NGM_1_B17	CA150L34	Block_17	20160805	120957	1597.912	394.788120567376	4748	1173.06459708288	3.06932192804409	23.2	51	Paris	NGM	-1.95906457727258	-2.56868759033199	-1.10128586891447	-4.0239011107024	-0.822664348436509	-1.98644868863329
Block_17-20160805_123802_proc	CA250L33_NaCl_1_B17	CA250L33	Block_17	20160805	123802	1594.583	614.091247672253	1277	491.786581995084	2.69177667518556	23.1	50	Paris	NaCl	-2.40529958286095	-3.01740472669417	-0.518483375856144	-3.51243208723333	-0.236841483350331	-2.53483668741728
Block_17-20160805_130608_proc	CA250L33_NGM_1_B17	CA250L33	Block_17	20160805	130608	1596.561	579.143737166324	3162	1146.99813970147	3.05956271352634	23	49	Paris	NGM	-1.98318576990884	-2.6790481027907	-0.927845946968261	-3.80747419158013	-0.665549890580173	-2.31929088646238
Block_17-20160805_133853_proc	CA350L34_NaCl_1_B17	CA350L34	Block_17	20160805	133853	1596.888	319.430084745763	4773	954.756873676504	2.97989279371624	22.1	52	Paris	NaCl	-1.38071567785753	-2.56269682942747	-0.653278837453078	-4.03696286935924	-0.287839774170865	-2.11976406228743
Block_17-20160805_141056_proc	CA350L34_NGM_1_B17	CA350L34	Block_17	20160805	141056	1595.919	389.009609224856	4948	1206.08849599797	3.08137917506246	22.1	52	Paris	NGM	-1.60359803423276	-2.47772685450722	-1.16344415876475	-4.11738736186635	-0.77819821292025	-2.05899558014395
Block_18-20160808_084311_proc	CA150L35_NGM_1_B18	CA150L35	Block_18	20160808	084311	1598.064	801.639586410635	2413	1210.43733042535	3.08294230905655	22.6	50	Paris	NGM	-2.17460854743909	-2.71689805732907	-0.622258516734481	-3.79906995335059	-0.202412154184274	-2.51315049247326
Block_18-20160808_091306_proc	CA150L35_NaCl_1_B18	CA150L35	Block_18	20160808	091306	1595.806	614.473441108545	987	380.049508758667	2.57984017551194	22.6	50	Paris	NaCl	-1.74769665188456	-2.7353683855955	-0.259932950402158	-3.89276154149374	0.210005519015241	-2.6325514662376
Block_18-20160808_094116_proc	CA350L36_NGM_1_B18	CA350L36	Block_18	20160808	094116	1598.756	599.365745856354	3247	1217.28429903974	3.08539202037039	22.7	50	Paris	NGM	-2.09330844292474	-2.54095288717376	-0.875972821191308	-4.0128617934573	-0.428546716927826	-2.67065676253733
Block_18-20160808_100942_proc	CA350L36_NaCl_1_B18	CA350L36	Block_18	20160808	100942	1594.699	486.636186770428	2445	746.112888171182	2.87280454195084	22.7	50	Paris	NaCl	-1.67652126543359	-2.59887311012477	-0.996628989716724	-3.66238134701018	-0.495176099529071	-2.36217529498573
Block_18-20160808_103704_proc	CA250L35_NGM_1_B18	CA250L35	Block_18	20160808	103704	1596.192	906.72	2545	1445.69224754917	3.16007585214514	22.8	49	Paris	NGM	-2.15279327638159	-2.66233044547084	-0.629902765077377	-4.29443012396224	-0.418633051187353	-3.19995518201744
Block_18-20160808_110507_proc	CA250L35_NaCl_1_B18	CA250L35	Block_18	20160808	110507	1597.355	437.820697954272	1944	532.832987546979	2.72659110404916	22.8	49	Paris	NaCl	-1.78853899791366	-2.64098933403461	-0.824062785462227	-3.76439883897446	-0.47023482916567	-2.46925253936034
Block_18-20160808_113259_proc	CA350L35_NaCl_1_B18	CA350L35	Block_18	20160808	113259	1594.498	892.074666666667	967	541.008017988525	2.73320370159893	22.8	49	Paris	NaCl	-2.25255520306592	-3.20237890389986	-0.28551010353637	-3.75177421106242	0.0617645201376921	-2.33586358435391
Block_18-20160808_120017_proc	CA350L35_NGM_1_B18	CA350L35	Block_18	20160808	120017	1595.993	1184.61567877629	1939	1439.21044838369	3.15812430324113	22.9	49	Paris	NGM	-2.73800385749144	-3.22886150154226	-0.863903807693982	-3.85459937172567	-0.557161332715614	-2.44687856888929
Block_18-20160808_125652_proc	CA350L32_NGM_1_B18	CA350L32	Block_18	20160808	125652	1596.527	929.665198237885	1495	870.545547532637	2.93979149862923	23	49	Paris	NGM	-2.3687563322371	-2.87151879928029	-0.658649312013168	-3.61856261168368	-0.268023199879367	-2.2804984864233
Block_18-20160808_132627_proc	CA150L36_NaCl_1_B18	CA150L36	Block_18	20160808	132627	1596.798	576.748674443266	2057	742.969382056966	2.87097091675157	23	49	Paris	NaCl	-1.98309177416643	-2.98591133849343	-0.752821087544605	-3.72705022716757	-0.39834830703548	-2.368202889548
Block_18-20160808_135455_proc	CA150L36_NGM_1_B18	CA150L36	Block_18	20160808	135455	1596.258	807.307692307692	2754	1392.83586025278	3.14389993969272	23	49	Paris	NGM	-2.3597018284626	-2.8295652164836	-0.895962360935127	-3.77702506111554	-0.392246974188122	-2.46950350498366
Block_19-20160809_100214_proc	CA150L37_NGM_1_B19	CA150L37	Block_19	20160809	100214	1496.998	1091.82083333333	1336	974.398518457161	2.98873661495796	22.9	50	Paris	NGM	-2.56655225058032	-3.03156508402814	-0.717533272204959	-3.83980690745809	-0.265798554827708	-2.43382580756326
Block_19-20160809_102920_proc	CA150L37_NaCl_1_B19	CA150L37	Block_19	20160809	102920	1495.633	297.765258215962	534	106.313947263349	2.02659024309499	23.1	47	Paris	NaCl	-1.00637072212895	-2.45631713244238	-0.866636386532626	-4.46200639978951	-0.164138576894207	-2.21574972055698
Block_19-20160809_105552_proc	CA250L37_NGM_1_B19	CA250L37	Block_19	20160809	105552	1497.127	328.402378592666	2389	524.03923144655	2.71936380103521	22.9	47	Paris	NGM	-1.35361042746973	-2.34411483963575	-0.83200662640101	-4.17150644390787	-0.163454643096005	-2.37987291489736
Block_19-20160809_114858_proc	CA250L36_NGM_1_B19	CA250L36	Block_19	20160809	114858	1495.947	833.002257336343	918	511.178586029293	2.70857265234106	22.9	46	Paris	NGM	-1.78076611322527	-2.7018971558356	-0.138994992129104	-3.71168890238107	0.129156332714871	-2.55811089186686
Block_19-20160809_124208_proc	CA350L37_NGM_1_B19	CA350L37	Block_19	20160809	124208	1496.316	1258.69028340081	1219	1025.41405389342	3.01089926540254	23	45	Paris	NGM	-2.52557105139162	-3.01180278196425	-0.226425591038243	-3.65184657035513	0.105900016707911	-2.79309252854155
Block_19-20160809_130812_proc	CA350L37_NaCl_1_B19	CA350L37	Block_19	20160809	130812	1495.905	946.939024390244	171	108.24656189446	2.03441411127042	23	44	Paris	NaCl	-1.77732313000088	-2.607842792699	-0.267482643158731	-3.84958287536822	0.046912813494616	-2.76960162021268
Block_19-20160809_133524_proc	CA150L38_NaCl_1_B19	CA150L38	Block_19	20160809	133524	1497.017	948.018421052632	860	544.613616348554	2.73608849530566	23	42	Paris	NaCl	-2.05881525978106	-2.8521913516382	-0.349735773169379	-4.20349352233503	0.0438210386675786	-2.96292329001109
Block_19-20160809_140348_proc	CA150L38_NGM_1_B19	CA150L38	Block_19	20160809	140348	1497.238	753.913916786227	2582	1300.1311302158	3.11398715712	23	42	Paris	NGM	-2.50776257572024	-3.06316097768352	-1.08440812144964	-3.84114026949082	-0.531672857982695	-2.41402871991161
Block_19-20160809_143102_proc	CA350L38_NaCl_1_B19	CA350L38	Block_19	20160809	143102	1496.323	410.106951871658	1376	377.129246676955	2.57649021359865	23	45	Paris	NaCl	-1.4960304365285	-2.76215516535827	-0.771265957959238	-4.23023756480477	-0.111405330434979	-2.30262935458635
Block_19-20160809_145808_proc	CA350L38_NGM_1_B19	CA350L38	Block_19	20160809	145808	1496.512	401.807189542484	4435	1190.77888157323	3.07583112384373	23	45	Paris	NGM	-1.68212084820134	-2.63091875159802	-1.28005102663335	-4.28731702132592	-0.535400624564144	-2.01011014638122
Block_19-20160809_152434_proc	CA250L38_NaCl_1_B19	CA250L38	Block_19	20160809	152434	1493.8	531.693333333333	355	126.356361851207	2.101597112875	23.2	39	Paris	NaCl	-2.05281890178151	-2.78762279268004	-0.195152826660645	-3.16082906378963	0.186521142369324	-2.32120787137798
Block_19-20160809_155051_proc	CA250L38_NGM_1_B19	CA250L38	Block_19	20160809	155051	1492.882	919.403183023873	976	601.077316647464	2.77893033894729	23.3	40	Paris	NGM	-2.37537449933045	-2.94297830379057	-0.409514901873502	-4.30726084867396	0.0186625539522675	-3.21285449688687
Block_2-20160629_075114_proc	CA350L3_NGM_1_B2	CA350L3	Block_2	20160629	075114	1595.675	715.270696452037	1700	762.034990814835	2.88197491355601	22.1	54	Paris	NGM	-2.27396742529486	-2.92687411990528	-0.720068014051135	-3.21509462138251	-0.235679726724856	-1.9545550821016
Block_2-20160629_081940_proc	CA350L3_NaCl_1_B2	CA350L3	Block_2	20160629	081940	1596.68	501.397404703974	2460	772.501450241611	2.88789930341252	22.2	53	Paris	NaCl	-1.74128892326043	-3.19283603296748	-0.483412549207917	-4.4748630363497	-0.121468923955021	-2.87824647511066
Block_2-20160629_085032_proc	CA250L4_NGM_1_B2	CA250L4	Block_2	20160629	085032	1598.218	419.94099756691	5308	1394.70761503447	3.14448317213557	22.2	53	Paris	NGM	-1.77779910200038	-2.63474325895246	-1.0253209145148	-4.28952268104008	-0.765897705929589	-2.64930269190225
Block_2-20160629_092039_proc	CA250L4_NaCl_1_B2	CA250L4	Block_2	20160629	092039	1596.169	498.539130434783	4125	1288.38106306004	3.11004433282806	22.1	52	Paris	NaCl	-1.68855218685564	-2.83664379511363	-0.913025568724356	-4.40083895371566	-0.632840295103723	-2.7482503935394
Block_2-20160629_095133_proc	CA350L4_NaCl_1_B2	CA350L4	Block_2	20160629	095133	1597.07	479.068292682927	3753	1125.77614158367	3.05145204047949	22.2	51	Paris	NaCl	-1.74720558392623	-2.94462107062861	-0.697385202745875	-3.93025732923378	-0.517767935797521	-1.92137803303368
Block_2-20160629_102004_proc	CA350L4_NGM_1_B2	CA350L4	Block_2	20160629	102004	1596.736	524.833203429462	3284	1079.42217126836	3.0331913342041	22.2	51	Paris	NGM	-1.87522686104391	-2.73297182995405	-0.803028203833017	-4.01495534497735	-0.564064460831672	-1.8553947003621
Block_2-20160629_104904_proc	CA150L4_NaCl_1_B2	CA150L4	Block_2	20160629	104904	1597.225	1158.82236842105	557	404.115925564981	2.60650596563371	22.4	49	Paris	NaCl	-2.29392108531238	-2.95060196431207	-0.189990652537894	-4.34307411724337	0.0675143105672168	-3.23130713933436
Block_2-20160629_111704_proc	CA150L4_NGM_1_B2	CA150L4	Block_2	20160629	111704	1596.684	742.731578947368	1813	843.355574823559	2.9260107200875	22.5	49	Paris	NGM	-2.28651681745158	-2.59339781549768	-0.781275116222533	-3.59723231233616	-0.511179942512121	-2.55974602909321
Block_2-20160629_114443_proc	CA150L3_NaCl_1_B2	CA150L3	Block_2	20160629	114443	1593.73	769.805607476635	875	422.643676496054	2.62597437553948	22.6	48	Paris	NaCl	-2.05464761936394	-3.04270285833748	-0.764322172647832	-4.58816899153575	-0.341183257327716	-2.80274268368888
Block_2-20160629_121251_proc	CA150L3_NGM_1_B2	CA150L3	Block_2	20160629	121251	1593.789	692.412550066756	1680	729.866427809547	2.8632433875546	22.6	48	Paris	NGM	-2.27618130211235	-2.94274422684486	-1.25261801898038	-4.12499896514838	-0.694774851392294	-2.40037964505098
Block_2-20160629_124606_proc	CA250L3_NGM_1_B2	CA250L3	Block_2	20160629	124606	1596.778	255.104925911093	5847	934.130168252671	2.97040739808762	22.8	48	Paris	NGM	-1.07890176709162	-2.5102970668527	-1.36542664581473	-4.56721127441873	-0.602781657778078	-1.9595289712292
Block_2-20160629_133326_proc	CA250L3_NaCl_1_B2	CA250L3	Block_2	20160629	133326	1596.341	255.140433553252	4345	694.453869059855	2.84164340186895	22.9	47	Paris	NaCl	-0.963548288324665	-2.45690482121812	-1.04710154826967	-4.31198972840983	-0.324918520427365	-2.24762199138291
Block_20-20160810_075748_proc	CA150L39_NGM_1_B20	CA150L39	Block_20	20160810	075748	1498.203	484.95207253886	4254	1376.97369220347	3.13892564291487	23	49	Paris	NGM	-2.10549253945691	-2.69628317211082	-1.20129592115339	-4.09501716318481	-0.622957947159173	-2.24073744341371
Block_20-20160810_082432_proc	CA150L39_NaCl_1_B20	CA150L39	Block_20	20160810	082432	1496.849	502.967346938776	694	233.196093109933	2.36772127012209	23	48	Paris	NaCl	-1.61543149141744	-2.64978908013043	-1.03785945575594	-4.85014984334366	-0.230635802488938	-3.37160438058339
Block_20-20160810_085107_proc	CA250L40_NGM_1_B20	CA250L40	Block_20	20160810	085107	1496.834	589.029585798817	2537	998.3525622558	2.99928393688162	23.2	48	Paris	NGM	-1.77529626158248	-2.2450807257409	-0.735504357237854	-3.90759974239966	-0.233781668139165	-2.32673318962946
Block_20-20160810_092102_proc	CA250L40_NaCl_1_B20	CA250L40	Block_20	20160810	092102	1496.215	325.539178082192	4668	1015.640722281	3.00674010565912	23.2	47	Paris	NaCl	-1.26007723591034	-2.15954887272435	-0.761565503102895	-4.37583548427143	-0.239900690426942	-2.14582628688575
Block_20-20160810_094654_proc	CA250L39_NGM_1_B20	CA250L39	Block_20	20160810	094654	1496.053	641.727023319616	2349	1007.5958390363	3.00328636536904	23.3	47	Paris	NGM	-2.11894067709782	-2.77197122059303	-0.67576098140662	-3.96413282598579	-0.203532475602927	-2.36168009261344
Block_20-20160810_101342_proc	CA250L39_NaCl_1_B20	CA250L39	Block_20	20160810	101342	1495.303	564.495126705653	959	362.034200767818	2.55874959954736	23.4	47	Paris	NaCl	-1.81118285043627	-3.12465060239086	-0.307225050240971	-4.09733886768945	0.0862627627656956	-2.54892687975283
Block_20-20160810_104136_proc	CA350L39_NaCl_1_B20	CA350L39	Block_20	20160810	104136	1495.412	475.067183462532	932	296.080688791504	2.47141008241535	23.4	47	Paris	NaCl	-1.13747645715056	-2.37556390238473	-0.621535620108158	-4.49581170373602	-0.0573073109395785	-2.7600558375602
Block_20-20160810_111049_proc	CA350L39_NGM_1_B20	CA350L39	Block_20	20160810	111049	1497.795	269.267744479495	6350	1141.57823830684	3.05750568131075	23.5	47	Paris	NGM	-1.10505389486227	-2.27497607173119	-1.09002368941971	-4.24898402194824	-0.421045821340666	-2.14567288986896
Block_20-20160810_113841_proc	CA150L40_NaCl_1_B20	CA150L40	Block_20	20160810	113841	1495.427	1011.44	116	78.4572165675757	1.89463289656964	23.5	46	Paris	NaCl	-1.96179727472785	-2.76205412935256	-0.44247257793208	-3.66487587463663	0.111985935965796	-2.39536713327144
Block_20-20160810_120752_proc	CA150L40_NGM_1_B20	CA150L40	Block_20	20160810	120752	1497.272	902.113924050633	1757	1058.60135269808	3.02473244460418	23.6	46	Paris	NGM	-2.56520571521227	-3.02065154610935	-0.777934478390647	-3.58448902012353	-0.141189099916568	-2.17616963093021
Block_21-20160811_092352_proc	CA150L42_NGM_1_B21	CA150L42	Block_21	20160811	092352	1495.356	486.321308724832	2221	722.31604158331	2.85872726001293	22.1	46	Paris	NGM	-1.75056196826774	-2.47191683792657	-0.826831794151072	-4.42059638838841	-0.307085319866266	-2.55604528626349
Block_21-20160811_095140_proc	CA150L42_NaCl_1_B21	CA150L42	Block_21	20160811	095140	1495.97	565.620833333333	1612	609.491355664441	2.78496755045669	22.2	46	Paris	NaCl	-1.40858080192364	-2.3755095193664	-0.55906878391117	-4.2694958293147	-0.131402455630337	-2.63332766320427
Block_21-20160811_101748_proc	CA250L44_NGM_1_B21	CA250L44	Block_21	20160811	101748	1496.968	794.401523394995	2389	1267.77943108379	3.10304370134093	22	46	Paris	NGM	-1.97038435900111	-2.5514249769524	-0.575706057619785	-3.88758169138513	-0.277623527093967	-2.49680241131763
Block_21-20160811_104333_proc	CA250L44_NaCl_1_B21	CA250L44	Block_21	20160811	104333	1496.685	479.118942731278	543	173.825210984999	2.24011276519452	22	45	Paris	NaCl	-1.0689991577641	-2.13124367664824	-0.0817034598436389	-4.38695256040139	0.434934440851217	-2.99203110607273
Block_21-20160811_111002_proc	CA350L43_NGM_1_B21	CA350L43	Block_21	20160811	111002	1496.276	747.989336492891	2176	1087.78380205826	3.03654258754673	22.3	44	Paris	NGM	-2.30591296811422	-2.80787183429614	-0.79952298247369	-3.64031772978721	-0.241472971134532	-2.23431472308835
Block_21-20160811_113833_proc	CA350L43_NaCl_1_B21	CA350L43	Block_21	20160811	113833	1495.444	789.991228070175	1146	605.392075777108	2.7820367320008	22.4	43	Paris	NaCl	-2.44726848162063	-3.2368852350625	-0.353016409666979	-3.8333160324232	0.0249934724908282	-2.61025381121383
Block_21-20160811_120434_proc	CA350L42_NGM_1_B21	CA350L42	Block_21	20160811	120434	1498.384	513.628937007874	3107	1065.04414574866	3.02736760951907	22	42	Paris	NGM	-2.04438787913895	-2.74995480979069	-0.876283516557153	-3.94845885111288	-0.443908872541908	-2.46504508960702
Block_21-20160811_123044_proc	CA350L42_NaCl_1_B21	CA350L42	Block_21	20160811	123044	1495.243	517.470430107527	1679	581.064651130644	2.76422445608607	21.8	40	Paris	NaCl	-1.67316905488139	-2.63661722686937	-0.547628810223496	-4.07399015181572	-0.155663482486327	-2.69415990921639
Block_21-20160811_133830_proc	CA350L41_NaCl_1_B21	CA350L41	Block_21	20160811	133830	1496.152	449.945193929174	2851	857.395336765298	2.93318111712352	22	42	Paris	NaCl	-1.71241350787521	-2.82431124253587	-1.46131774053173	-4.51579510375126	-0.736645171419033	-2.55424975008063
Block_21-20160811_140619_proc	CA350L41_NGM_1_B21	CA350L41	Block_21	20160811	140619	1496.31	353.284962406015	4200	991.637322550316	2.99635286407462	22.1	44	Paris	NGM	-1.64810185792297	-2.48774662797258	-1.27140226804436	-4.40477636836065	-0.50223070297169	-2.62275444523639
Block_21-20160811_143532_proc	CA250L41_NaCl_1_B21	CA250L41	Block_21	20160811	143532	1496.447	386.088068181818	2727	703.574641755985	2.8473101782216	22.1	46	Paris	NaCl	-1.56480977790109	-2.60187909617652	-1.01118154130188	-4.13065498713769	-0.41853953287963	-2.14065668488015
Block_21-20160811_150209_proc	CA250L41_NGM_1_B21	CA250L41	Block_21	20160811	150209	1495.536	684.904761904762	2016	923.259620630998	2.9653238418201	22.3	49	Paris	NGM	-1.89269277016037	-2.46679880770615	-0.857923478336153	-3.60563008462519	-0.271569699002626	-2.2657780635873
Block_21-20160811_152832_proc	CA250L43_NaCl_1_B21	CA250L43	Block_21	20160811	152832	1497.36	579.085536547434	1364	527.510199184364	2.7222308609492	22.3	50	Paris	NaCl	-1.96247937692192	-2.95810755154221	-0.552169541060499	-4.09423533487414	-0.190009313289359	-2.75371359786038
Block_21-20160811_155409_proc	CA250L43_NGM_1_B21	CA250L43	Block_21	20160811	155409	1496.277	439.799414348463	3478	1022.28555481636	3.0095722241342	22.4	50	Paris	NGM	-1.5926456353422	-2.42083143130001	-0.876564831104644	-4.14615991015836	-0.482825982489966	-2.23291626527615
Block_21-20160811_162135_proc	CA150L44_NaCl_1_B21	CA150L44	Block_21	20160811	162135	1496.534	1231.4756097561	785	645.964845208018	2.81020888340126	22.5	51	Paris	NaCl	-2.54396454674134	-3.28347549198389	-0.124866034468032	-3.55108206509184	0.0474982418027393	-2.63072186526687
Block_21-20160811_164917_proc	CA150L44_NGM_1_B21	CA150L44	Block_21	20160811	164917	1496.349	859.727272727273	1638	941.11285049629	2.9736417035646	22.4	49	Paris	NGM	-2.3949865966814	-2.92159169105023	-0.833098461974112	-4.06137737371547	-0.299547034648586	-2.69940776019666
Block_22-20160819_093843_proc	CA250L48_NGM_1_B22	CA250L48	Block_22	20160819	093843	1496.917	963.910179640719	1220	785.594938905548	2.89519867690151	24.3	55	Paris	NGM	-1.84842269509522	-2.49470440922413	-0.159950484277024	-3.49667594981037	0.0672584696676928	-2.46485379547222
Block_22-20160819_100428_proc	CA250L48_NaCl_1_B22	CA250L48	Block_22	20160819	100428	1496.7	315.230712711242	3338	703.040100908749	2.84698009757557	24.5	55	Paris	NaCl	-1.03729626612196	-2.35633543231124	-0.615951310793895	-4.23054632277451	-0.339895062786847	-2.37448098630389
Block_22-20160819_103149_proc	CA250L51_NGM_1_B22	CA250L51	Block_22	20160819	103149	1496.857	357.103336045566	3000	715.706315390646	2.85473484944422	24.5	55	Paris	NGM	-1.23101216887986	-2.50437716394421	-0.829630569593497	-4.22344367306437	-0.263687397195058	-2.02203220192392
Block_22-20160819_110204_proc	CA250L51_NaCl_1_B22	CA250L51	Block_22	20160819	110204	1494.557	340.229571984436	578	131.579252318248	2.11918741424705	24.7	55	Paris	NaCl	-1.06620637951535	-2.31383356069684	-0.727468259047012	-3.78941901619179	-0.264280337350224	-2.07498540445336
Block_22-20160819_112954_proc	CA250L50_NGM_1_B22	CA250L50	Block_22	20160819	112954	1496.229	411.466821885914	3305	908.883497334262	2.95850821797719	24.8	55	Paris	NGM	-1.60713232443352	-2.25000376497702	-0.361562317085197	-3.55927135421279	-0.102919700371577	-2.25811605423696
Block_22-20160819_115530_proc	CA250L50_NaCl_1_B22	CA250L50	Block_22	20160819	115530	1492.268	288.182795698925	409	78.9849835558092	1.89754453206585	24.7	55	Paris	NaCl	-1.20445056515144	-2.02260775509759	-0.186934778795667	-3.42197026037223	-0.0191726255124373	-2.25506239412517
Block_22-20160819_122126_proc	CA150L48_NGM_1_B22	CA150L48	Block_22	20160819	122126	1497.098	1037.60546282246	1677	1162.29155416229	3.06531508199711	25	53	Paris	NGM	-2.21355606736087	-2.80441124718622	-0.380665048616613	-3.72726115280633	-0.380628434037972	-2.64958737584208
Block_22-20160819_125025_proc	CA150L48_NaCl_1_B22	CA150L48	Block_22	20160819	125025	1495.117	429.54347826087	176	50.5643720015979	1.703844617768	25	53	Paris	NaCl	-1.53196649125184	-2.5984706531233	-0.411126525682219	-3.98017793013486	-0.0888130509691433	-2.49169314320345
Block_22-20160819_131807_proc	CA150L3_NaCl_2_B22	CA150L3	Block_22	20160819	131807	1490.95	612.779069767442	729	299.618325135293	2.47656837198389	25.1	52	Paris	NaCl	-1.44173715857019	-2.80669275775722	-0.500348902205118	-4.15264949478422	-0.134656464142239	-2.55232317403783
Block_22-20160819_134509_proc	CA150L3_NGM_2_B22	CA150L3	Block_22	20160819	134509	1490.341	1137.10351966874	1075	820.205767434361	2.91392281878725	25.2	52	Paris	NGM	-2.66737481594079	-3.16317346639379	-0.809729784341757	-3.80532299939383	-0.312588141981261	-2.51224132422402
Block_22-20160819_141616_proc	CA250L3_NaCl_2_B22	CA250L3	Block_22	20160819	141616	1496.063	353.123839009288	718	169.473422181197	2.22910159926424	25.2	50	Paris	NaCl	-1.27337973177697	-2.42425267743579	-0.591030254806913	-3.9801346702574	-0.15304890813238	-2.17442177580161
Block_22-20160819_144832_proc	CA250L3_NGM_2_B22	CA250L3	Block_22	20160819	144832	1497.114	218.604166666667	7031	1026.6458638643	3.01142066181279	25.2	51	Paris	NGM	-0.72567048648378	-2.26462757448013	-1.23866428426155	-4.79459596620795	-0.470328909732788	-1.97430888026839
Block_23-20160815_093205_proc	CA150L47_NGM_1_B23	CA150L47	Block_23	20160815	093205	1497.627	871.32995951417	1985	1154.8870110085	3.06253949687244	24.2	50	Paris	NGM	-2.27775218553123	-2.74795176936302	-0.700239934934968	-4.05817759263069	-0.24908480836636	-2.61070261806224
Block_23-20160815_100047_proc	CA150L47_NaCl_1_B23	CA150L47	Block_23	20160815	100047	1494.52	867.070175438596	259	150.26307807095	2.17685228092019	24.1	50	Paris	NaCl	-1.82206235002695	-2.71532878126817	0.224730086106309	-3.65836099983357	0.57048188995584	-2.42053434223966
Block_23-20160815_112621_proc	CA150L45_NGM_1_B23	CA150L45	Block_23	20160815	112621	1497.005	1259.71076233184	1540	1295.89051071375	3.11256830971239	24.4	50	Paris	NGM	-2.26784475307192	-2.64553836945517	-0.417611009000754	-4.11672101401752	-0.157967447822018	-2.83127227161276
Block_23-20160815_115246_proc	CA150L45_NaCl_1_B23	CA150L45	Block_23	20160815	115246	1496.738	897.553191489362	1025	614.664705029601	2.78863827599549	24.6	49	Paris	NaCl	-2.05555779252964	-2.88794707745411	-0.138476957576615	-3.99784973452184	0.061542827132437	-2.85396887082135
Block_23-20160815_122056_proc	CA250L45_NGM_1_B23	CA250L45	Block_23	20160815	122056	1496.567	625.414814814815	1816	758.905751432247	2.88018784417684	24.8	49	Paris	NGM	-1.99042268802126	-2.54334381877309	-0.445992153999776	-3.89459514584354	-0.301974000491513	-2.43930765299507
Block_23-20160815_124906_proc	CA250L45_NaCl_1_B23	CA250L45	Block_23	20160815	124906	1496.054	618.318936877076	707	292.203014311043	2.46568469172114	24.9	49	Paris	NaCl	-1.66014116837801	-2.61207931550317	0.0955556729350187	-3.77686762201041	0.126996585728522	-2.67094629470702
Block_23-20160815_131846_proc	CA150L46_NGM_1_B23	CA150L46	Block_23	20160815	131846	1497.904	985.366803278689	1528	1005.16486731448	3.00223730065462	24.5	50	Paris	NGM	-2.0181555136425	-2.27498787771091	-0.521322774410083	-3.44207095697364	-0.258430367170249	-2.34000963103871
Block_23-20160815_134623_proc	CA150L46_NaCl_1_B23	CA150L46	Block_23	20160815	134623	1495.32	983.176829268293	308	202.510809334881	2.30644820932453	21	50	Paris	NaCl	-2.1522660652779	-2.88176951363334	0.393307104994943	-3.21276931367701	0.661876582126549	-2.40210956901662
Block_23-20160815_141448_proc	CA250L47_NaCl_1_B23	CA250L47	Block_23	20160815	141448	1492.609	895.926406926407	423	253.902308059157	2.40466664877762	25.4	49	Paris	NaCl	-2.03180496632589	-2.99865671510041	-0.276543522742772	-3.50379615114564	0.0644893711363775	-2.09090176253576
Block_23-20160815_144026_proc	CA250L47_NGM_1_B23	CA250L47	Block_23	20160815	144026	1491.276	718.711356466877	1956	942.682248791781	2.9743653291623	25.5	47	Paris	NGM	-2.685326738637	-3.06919634370869	-1.50145728931356	-4.04744454685049	-0.513748569300684	-2.42104745626683
Block_23-20160815_150630_proc	CA350L46_NaCl_1_B23	CA350L46	Block_23	20160815	150630	1495.483	550.350274725275	1661	611.261917600321	2.78622733953062	25.8	47	Paris	NaCl	-1.25603442561515	-2.28244157850643	-0.464124770866819	-4.13607021105673	-0.164088010415031	-2.29470042528598
Block_23-20160815_153400_proc	CA350L46_NGM_1_B23	CA350L46	Block_23	20160815	153400	1497.475	552.977777777778	2991	1104.49692537995	3.04316451125102	25.9	46	Paris	NGM	-1.5336898235755	-2.30412490967654	-0.828412087579021	-4.37431689634726	-0.472848061925503	-2.05825353934949
Block_23-20160815_155942_proc	CA250L46_NaCl_1_B23	CA250L46	Block_23	20160815	155942	1496.248	466.398416886544	910	283.657895861351	2.45279487702918	26	46	Paris	NaCl	-1.33139202177646	-2.06019944026417	-0.303007809041368	-4.12122975336881	-0.187291979176723	-2.77510326781235
Block_23-20160815_162739_proc	CA250L46_NGM_1_B23	CA250L46	Block_23	20160815	162739	1497.582	518.355158730159	1651	571.457434092752	2.75698388682736	26.1	45	Paris	NGM	-1.74670612282852	-2.06252581670061	-0.606453660539762	-3.31022228951621	-0.416801271485045	-1.94964604994944
Block_24-20160816_101931_proc	CA350L52_NGM_1_B24	CA350L52	Block_24	20160816	101931	1497.202	795.490445859873	2215	1176.86947892109	3.07072829994833	24.4	48	Paris	NGM	-2.43441993975325	-2.88868446594172	-0.563677612790355	-3.28079161678514	-0.225026914584447	-2.10265272354082
Block_24-20160816_104553_proc	CA350L52_NaCl_1_B24	CA350L52	Block_24	20160816	104553	1495.934	700.755458515284	451	211.266480867734	2.32483059819322	24.6	48	Paris	NaCl	-2.67380600198139	-3.47185633499483	0.0616268633658843	-3.08899116108906	0.376196450620247	-2.07670235116464
Block_24-20160816_111247_proc	CA150L43_NGM_1_B24	CA150L43	Block_24	20160816	111247	1498.197	1365.21571906355	1971	1796.05230972579	3.25431898127028	24.8	48	Paris	NGM	-2.56347803928223	-2.99201909091341	-0.285317431689233	-3.45790848691445	-0.124581306506534	-2.64018449206551
Block_24-20160816_114058_proc	CA150L43_NaCl_1_B24	CA150L43	Block_24	20160816	114058	1495.971	768.439688715953	525	269.678246821546	2.43084591617339	25	48	Paris	NaCl	-1.79918449307942	-2.860084912908	0.33122614859291	-4.15494766842247	0.573174341466327	-2.91443610928996
Block_24-20160816_120932_proc	CA350L44_NGM_1_B24	CA350L44	Block_24	20160816	120932	1497.629	526.275415896488	4543	1596.43624316686	3.20315157881425	25.2	48	Paris	NGM	-2.03490772563907	-2.64318100419098	-1.13089329269988	-4.35325138314308	-0.596846132277864	-2.24744683086684
Block_24-20160816_123557_proc	CA350L44_NaCl_1_B24	CA350L44	Block_24	20160816	123557	1495.748	797.994832041344	809	431.60867948441	2.63509016959355	25.2	48	Paris	NaCl	-1.87182184884216	-2.77381855521371	-0.154152667212634	-3.96366273629766	-0.000447137577878412	-2.98032006376759
Block_24-20160816_130448_proc	CA250L42_NGM_1_B24	CA250L42	Block_24	20160816	130448	1497.381	424.528932355338	3939	1116.76284429125	3.04796095614968	25.6	48	Paris	NGM	-1.74714466048687	-2.46647775734645	-0.832716393794055	-3.70831636170865	-0.412172894642259	-1.96851360075574
Block_24-20160816_133210_proc	CA250L42_NaCl_1_B24	CA250L42	Block_24	20160816	133210	1495.364	321.38854805726	1136	244.152855487391	2.38766180793681	25.7	48	Paris	NaCl	-1.29725106950786	-2.52917684355535	-0.0868945092006729	-3.53180018235939	0.170392510925542	-2.1057958076663
Block_24-20160816_140015_proc	CA350L47_NaCl_1_B24	CA350L47	Block_24	20160816	140015	1496.764	640.918918918919	413	176.847862130245	2.24759981410469	25.9	49	Paris	NaCl	-1.57231855668459	-2.3808804227127	0.183036631249391	-4.18992291343539	0.374019393056771	-3.33745499567404
Block_24-20160816_142651_proc	CA350L47_NGM_1_B24	CA350L47	Block_24	20160816	142651	1496.343	534.92383107089	3426	1224.75197548214	3.08804814863076	25.8	48	Paris	NGM	-1.69278787815796	-2.64097601772401	-0.848711270768154	-4.26920181253257	-0.477030112820886	-2.3195354472908
Block_24-20160816_145319_proc	CA150L51_NaCl_1_B24	CA150L51	Block_24	20160816	145319	1495.927	588.882530120482	872	343.269134299374	2.53563475476247	25.9	48	Paris	NaCl	-1.7545310913541	-2.53326306848121	-0.615036251257904	-4.00898504653101	-0.122958660747309	-2.55463422017869
Block_24-20160816_152243_proc	CA150L51_NGM_1_B24	CA150L51	Block_24	20160816	152243	1497.628	463.530542986425	3626	1122.28253536177	3.05010220460456	26.1	49	Paris	NGM	-1.73075784855457	-2.30005097664424	-0.977614599599296	-4.08874927882524	-0.363343636833808	-1.93271340789752
Block_24-20160816_154907_proc	CA150L41_NGM_1_B24	CA150L41	Block_24	20160816	154907	1496.115	447.470483005367	1517	453.716942025941	2.65678499635	26.1	48	Paris	NGM	-1.47804447705488	-1.93397556011302	-0.291992638963762	-4.31160092048575	-0.0064133716737876	-2.64699623638511
Block_24-20160816_161505_proc	CA150L41_NaCl_1_B24	CA150L41	Block_24	20160816	161505	1494.987	407.054794520548	675	183.78887997111	2.26431923113452	26.1	48	Paris	NaCl	-1.34574207422532	-2.09903858037247	0.192842659869914	-4.0986904947261	0.384423597604658	-3.0322688300077
Block_24-20160816_164323_proc	CA150L50_NaCl_1_B24	CA150L50	Block_24	20160816	164323	1496.938	514.76724137931	303	104.195680875181	2.01784971693901	26.2	47	Paris	NaCl	-1.04361747496519	-2.09020657353093	-0.494292302718141	-3.81619682348543	0.108379956251002	-2.30059638534009
Block_24-20160816_170911_proc	CA150L50_NGM_1_B24	CA150L50	Block_24	20160816	170911	1496.929	492.581180811808	2739	901.298494613667	2.95486864569033	26.3	47	Paris	NGM	-1.28992662090104	-2.20765421149972	-0.807143491250793	-4.12682019134419	0.00589883501722463	-2.45914466474757
Block_25-20160817_090736_proc	CA350L40_NGM_1_B25	CA350L40	Block_25	20160817	090736	1490.408	1690.10394265233	583	661.114673677482	2.82027679658985	24.3	51	Paris	NGM	-3.11867953583752	-3.55656374028571	-0.437199543371989	-3.03325667617677	-0.119458580293555	-2.25090294510624
Block_25-20160817_093521_proc	CA350L40_NaCl_1_B25	CA350L40	Block_25	20160817	093521	1494.726	1146.8	373	286.177132129902	2.45663492716455	24.5	51	Paris	NaCl	-2.05717073806272	-3.10753181569314	-0.385039225128187	-3.98648179752864	-0.0415913936580309	-2.57458609746996
Block_25-20160817_100149_proc	CA350L51_NGM_1_B25	CA350L51	Block_25	20160817	100149	1497.348	602.718100890208	3527	1419.70119293562	3.15219694726	24.6	51	Paris	NGM	-1.97892561942989	-2.56235239435127	-0.515418758184786	-3.61327421992617	-0.222594977849858	-2.42840397281849
Block_25-20160817_102759_proc	CA350L51_NaCl_1_B25	CA350L51	Block_25	20160817	102759	1497.266	407.295220243674	2386	649.053939314327	2.81228079013343	24.6	51	Paris	NaCl	-1.39490687960813	-2.65591421864999	-0.501595388673244	-4.40234566621514	-0.1838124571425	-2.58027467475008
Block_25-20160817_105412_proc	CA150L1_NGM_2_B25	CA150L1	Block_25	20160817	105412	1496.177	538.956666666667	2954	1064.09735835622	3.02698136504788	24.6	51	Paris	NGM	-2.17148983256971	-2.67586245951257	-1.20798645029595	-4.10852586770888	-0.614091318865376	-2.78818730488258
Block_25-20160817_112231_proc	CA150L1_NaCl_2_B25	CA150L1	Block_25	20160817	112231	1496.525	330.888888888889	2395	529.546040920726	2.72390372544171	24.7	52	Paris	NaCl	-1.37581257801471	-2.4632988911451	-0.945059269712377	-4.18882741790554	-0.315791439621603	-2.66964788250098
Block_25-20160817_114844_proc	CA150L52_NGM_1_B25	CA150L52	Block_25	20160817	114844	1497.317	770.517882689556	4314	2219.98023526264	3.34634910789452	24.8	51	Paris	NGM	-2.38822734250421	-2.85997730194324	-0.89084636846105	-4.04174377966974	-0.477193948863823	-2.15534467812771
Block_25-20160817_121604_proc	CA150L52_NaCl_1_B25	CA150L52	Block_25	20160817	121604	1494.399	697.875675675676	583	272.257622575309	2.43498004782562	24.8	52	Paris	NaCl	-1.81291106787538	-2.71975459993682	0.228210827720228	-3.20456240046277	0.636686456192183	-2.09828014393142
Block_25-20160817_124318_proc	CA150L49_NaCl_1_B25	CA150L49	Block_25	20160817	124318	1496.098	481.015772870662	1433	460.728911156662	2.66344546548004	24.9	50	Paris	NaCl	-1.43377486857833	-2.46792564285145	-0.318380125797314	-3.83391066418315	-0.0709096503558319	-2.48556733063801
Block_25-20160817_130937_proc	CA150L49_NGM_1_B25	CA150L49	Block_25	20160817	130937	1498.072	464.870257966616	3666	1137.60511224134	3.05599153504991	24.9	50	Paris	NGM	-1.63424561265343	-2.47948462011343	-1.0253088557329	-4.16470812599991	-0.296277232367365	-2.14685688292907
Block_25-20160817_140121_proc	CA350L48_NGM_1_B25	CA350L48	Block_25	20160817	140121	1497.391	846.931484502447	1375	777.706551722873	2.89081575764756	25.2	47	Paris	NGM	-1.60620452081334	-2.35419859530954	-0.23035472736017	-3.98131838199317	-0.0418857312468252	-2.74088080445159
Block_25-20160817_142713_proc	CA250L49_NGM_1_B25	CA250L49	Block_25	20160817	142713	1497.179	1434.2005730659	817	782.633117479501	2.89355822132379	25.4	44	Paris	NGM	-2.27987595100383	-2.66932712769362	-0.0513164615775029	-2.60403309169968	0.202989659488636	-2.00493335998673
Block_26-20160818_095910_proc	CA350L3_NGM_2_B26	CA350L3	Block_26	20160818	095910	1496.455	652.06588579795	1250	544.675487901365	2.73613783110439	25	51	Paris	NGM	-1.87302014477044	-2.7523003799	-0.42607967523772	-3.48953191016737	-0.0793678746980686	-2.14851921644118
Block_26-20160818_102658_proc	CA350L3_NaCl_2_B26	CA350L3	Block_26	20160818	102658	1496.895	581.746648793566	1583	615.210114964787	2.7890234672961	25	51	Paris	NaCl	-1.77545106831438	-2.78059286043943	-0.363890208760777	-4.05758785057577	-0.113689753251108	-2.62835936390073
Block_26-20160818_105638_proc	CA350L1_NGM_2_B26	CA350L1	Block_26	20160818	105638	1496.889	664.080786026201	3898	1729.31119403652	3.23787315272554	25	51	Paris	NGM	-2.1125868489435	-2.66186416943491	-0.80834082003079	-4.48803560756619	-0.269831395306323	-2.87130070441546
Block_26-20160818_112216_proc	CA350L1_NaCl_2_B26	CA350L1	Block_26	20160818	112216	1493.943	607.757365684575	1310	532.926724143286	2.72666749891788	24.9	51	Paris	NaCl	-1.83549870495642	-2.8964975864649	-0.495858610639838	-4.18851966749773	0.0317998378115584	-2.63122868321684
Block_26-20160818_114845_proc	CA250L52_NGM_1_B26	CA250L52	Block_26	20160818	114845	1496.957	316.049187725632	5950	1256.2102097572	3.09906231877924	25	53	Paris	NGM	-1.21888301401699	-1.91279184654122	-0.970251875670454	-4.55794244014325	-0.350749276371759	-2.38550653805742
Block_26-20160818_122139_proc	CA250L52_NaCl_1_B26	CA250L52	Block_26	20160818	122139	1497.169	199.782915863841	3469	462.904946022569	2.66549182113458	24.9	52	Paris	NaCl	-0.5562336708216	-1.96798405646812	-0.822589336023891	-5.09654278288332	0.0281785061743425	-2.40117846797456
Block_26-20160818_125226_proc	CA250L2_NaCl_2_B26	CA250L2	Block_26	20160818	125226	1489.059	979.553191489362	373	245.371970100266	2.38982494989035	24.9	53	Paris	NaCl	-2.06664733485817	-3.1745247763142	-0.341953400234176	-3.72034360686806	-0.082896946620822	-2.23925929923609
Block_26-20160818_132052_proc	CA250L2_NGM_2_B26	CA250L2	Block_26	20160818	132052	1493.892	769.684121621622	964	496.672780390579	2.69607035961251	24.9	55	Paris	NGM	-1.9442012373723	-3.30617237453497	-0.925039871425471	-5.07413658257692	-0.202325979041029	-2.86014340064845
Block_26-20160818_134655_proc	CA350L2_NaCl_2_B26	CA350L2	Block_26	20160818	134655	1496.173	453.985714285714	862	261.557778221025	2.41756763963106	24.9	53	Paris	NaCl	-1.56133745763201	-2.72533141949144	-0.0196208602045065	-3.94007697890657	0.328988923528358	-2.57622579839446
Block_26-20160818_141824_proc	CA350L2_NGM_2_B26	CA350L2	Block_26	20160818	141824	1494.683	1352.99545454545	1650	1493.58927612076	3.17423118674452	25.1	54	Paris	NGM	-2.54775273385909	-3.00087410316184	-0.152838513785099	-4.03752021590901	0.0516816931529317	-3.12151970701573
Block_27-20160822_082222_proc	CA250L4_NGM_2_B27	CA250L4	Block_27	20160822	082222	1496.485	881.044303797468	2323	1367.64880217411	3.13597458944597	22.8	54	Paris	NGM	-2.02903432076884	-2.68607555171604	-0.527085575028396	-3.72243465707583	-0.391810973724215	-2.79226219813536
Block_27-20160822_085022_proc	CA250L4_NaCl_2_B27	CA250L4	Block_27	20160822	085022	1496.932	483.291300097752	2323	749.991108565437	2.87505611469322	22.8	54	Paris	NaCl	-1.42724570779973	-2.52817468305517	-0.506216798795785	-4.42135133114379	-0.219139399838874	-3.46807833018256
Block_27-20160822_091624_proc	CA150L5_NGM_2_B27	CA150L5	Block_27	20160822	091624	1496.699	1074.96915167095	1694	1216.67599359029	3.08517493901018	22.8	54	Paris	NGM	-2.71899227384983	-3.19090305967291	-0.613393111022393	-3.61790484102769	-0.319782692890184	-2.54840807189211
Block_27-20160822_094207_proc	CA150L5_NaCl_2_B27	CA150L5	Block_27	20160822	094207	1494.679	823.808695652174	776	427.700896196499	2.63114016027034	23	53	Paris	NaCl	-2.13168991985868	-2.84944905184652	-0.101374379698696	-3.94877051745794	0.0276770869860648	-3.1597094128064
Block_27-20160822_101308_proc	CA350L4_NGM_2_B27	CA350L4	Block_27	20160822	101308	1496.979	534.268882175227	3845	1372.27299244929	3.1374405161235	23.1	51	Paris	NGM	-1.91470821257674	-2.59853369590613	-0.994263243552501	-3.5980956758224	-0.737687394642915	-1.49879847031778
Block_27-20160822_103848_proc	CA350L4_NaCl_2_B27	CA350L4	Block_27	20160822	103848	1496.338	406.374193548387	3142	853.301671232724	2.93110259622029	23.2	51	Paris	NaCl	-1.47041290329115	-2.56563118664217	-0.750016191561481	-3.65135189889239	-0.577362624441763	-1.60066093533727
Block_27-20160822_110500_proc	CA350L5_NGM_2_B27	CA350L5	Block_27	20160822	110500	1496.703	763.57345971564	2828	1442.7616862369	3.15919460074029	23.2	52	Paris	NGM	-2.38595301111995	-2.83095980801005	-0.698882681607976	-3.95489700994188	-0.305965526120982	-2.5365786856283
Block_27-20160822_113039_proc	CA350L5_NaCl_2_B27	CA350L5	Block_27	20160822	113039	1496.934	448.392487046632	1651	494.54150691613	2.69420274784046	23.3	51	Paris	NaCl	-1.52307502110141	-2.73470393483937	-0.556737233052797	-4.71446842823962	-0.0419943732244295	-3.07659574074872
Block_27-20160822_120141_proc	CA250L5_NGM_2_B27	CA250L5	Block_27	20160822	120141	1496.101	536.11617515639	4118	1475.65332106189	3.16898433957765	23.4	50	Paris	NGM	-1.7987893543418	-2.3868045921251	-0.800686354978495	-3.69394582006307	-0.339348307770715	-1.8378166531067
Block_27-20160822_122730_proc	CA250L5_NaCl_2_B27	CA250L5	Block_27	20160822	122730	1495.566	524.794473229706	1172	411.255085115077	2.61411128098542	23.5	50	Paris	NaCl	-1.15800029421862	-2.43421265146399	0.140152493201202	-4.73058845753103	0.446077952951617	-3.15439066426736
Block_27-20160822_125430_proc	CA250L6_NGM_2_B27	CA250L6	Block_27	20160822	125430	1497.46	692.762962962963	2718	1257.41571282928	3.09947888304806	23.5	50	Paris	NGM	-2.20093400441257	-2.73117814987931	-0.615814167902587	-3.30227572431482	-0.31178045008727	-2.25315285174711
Block_27-20160822_132059_proc	CA250L6_NaCl_2_B27	CA250L6	Block_27	20160822	132059	1495.524	482.056466302368	1214	391.312041860294	2.59252321266687	23.6	49	Paris	NaCl	-1.50823965886912	-2.69222665136355	-0.573411893702251	-4.19548896991522	-0.175107767583722	-2.51571490254447
Block_27-20160822_134814_proc	CA350L6_NaCl_2_B27	CA350L6	Block_27	20160822	134814	1496.959	487.055126791621	1956	636.410100747188	2.80373706390973	23.8	49	Paris	NaCl	-1.58222354239485	-2.86078511656306	-0.55360590808074	-4.65891691042489	-0.264384718419668	-2.94707781616195
Block_27-20160822_142008_proc	CA350L6_NGM_2_B27	CA350L6	Block_27	20160822	142008	1495.153	378.972425436128	4503	1141.36334658653	3.05742392162909	24	49	Paris	NGM	-1.87963157005969	-2.65849012289879	-1.14656636810664	-3.88680149258656	-0.401612184697413	-2.08355790495449
Block_27-20160822_144704_proc	CA150L4_NaCl_2_B27	CA150L4	Block_27	20160822	144704	1497.622	757.254098360656	598	302.371326556148	2.48054060525225	24.2	48	Paris	NaCl	-2.30052452534558	-2.83607725717667	-0.155610318513376	-3.82965284488493	0.0955579077227311	-2.90550797870707
Block_27-20160822_151554_proc	CA150L4_NGM_2_B27	CA150L4	Block_27	20160822	151554	1497.394	813.348942598187	3020	1640.39244624095	3.21494776075967	24.4	48	Paris	NGM	-2.38678832316472	-2.64879344002983	-0.687255268121874	-3.4733026733982	-0.467333381911489	-2.2433465429616
Block_28-20160823_102939_proc	CA150L6_NGM_2_B27	CA150L6	Block_28	20160823	102939	1497.353	1301.04516129032	1758	1527.52049352984	3.18398704553798	24.1	52	Paris	NGM	-2.86224544058437	-3.19928760370811	-0.506745119018311	-3.20247808240692	-0.250294645602775	-2.48736466498876
Block_28-20160823_105525_proc	CA150L6_NaCl_2_B27	CA150L6	Block_28	20160823	105525	1496.79	770.796257796258	1111	572.127447679128	2.75749278344063	24.1	52	Paris	NaCl	-1.95912810342498	-2.83534462658398	-0.238136458066689	-3.86090653942242	-0.0386929377841738	-2.79015850087594
Block_28-20160823_112357_proc	CA150L7_NGM_2_B28	CA150L7	Block_28	20160823	112357	1496.283	511.605435801312	3827	1308.51851074404	3.11677987069552	24.1	52	Paris	NGM	-2.00896949566691	-2.6228713490172	-1.17818368425528	-4.82720441018468	-0.360068428515475	-2.71171411099225
Block_28-20160823_115046_proc	CA150L7_NaCl_2_B28	CA150L7	Block_28	20160823	115046	1496.328	487.384269662921	2075	675.869434743293	2.82986280652268	24.3	53	Paris	NaCl	-1.49317002829767	-2.69872389042305	-0.535839192810966	-3.93525783984401	-0.0817617211925892	-2.19175478458592
Block_28-20160823_121818_proc	CA350L7_NGM_2_B28	CA350L7	Block_28	20160823	121818	1496.821	475.460700389105	3598	1142.89390648581	3.05800591721392	24.4	52	Paris	NGM	-1.82637984531426	-2.5868184647899	-1.03541826873193	-3.87363700587511	-0.464444752770569	-1.9765548259247
Block_28-20160823_124521_proc	CA350L7_NaCl_2_B28	CA350L7	Block_28	20160823	124521	1496.517	379.762798634812	4055	1029.01480468592	3.01242162310757	24.7	52	Paris	NaCl	-1.61081809943782	-2.77443260579769	-0.922041434666243	-4.37420659234301	-0.620080348457922	-2.17423284663975
Block_28-20160823_131258_proc	CA350L9_NGM_2_B28	CA350L9	Block_28	20160823	131258	1496.476	835.813725490196	3062	1710.1922299128	3.23304492892916	24.7	51	Paris	NGM	-2.08604513810073	-2.71313428154712	-0.678569814037412	-4.29434844884102	-0.369998217255499	-2.79604992521319
Block_28-20160823_133926_proc	CA350L9_NaCl_2_B28	CA350L9	Block_28	20160823	133926	1495.968	467.353965183752	1248	389.886513982467	2.59093821337652	24.9	50	Paris	NaCl	-1.32146937492961	-2.5903174645692	-0.653700714634155	-4.1493753909328	-0.224894051324997	-2.56127969524152
Block_28-20160823_140601_proc	CA150L8_NGM_2_B28	CA150L8	Block_28	20160823	140601	1496.526	557.674796747967	2557	952.856452400127	2.97902747920477	25.1	50	Paris	NGM	-2.10899219686376	-2.87017859277272	-1.0480813216464	-4.38981334764353	-0.133310446370167	-2.7205737552592
Block_28-20160823_143354_proc	CA150L8_NaCl_2_B28	CA150L8	Block_28	20160823	143354	1493.752	542.487616099071	1341	487.01249818501	2.68754010664202	25.2	49	Paris	NaCl	-1.34391724233336	-2.80846384912856	-0.388137953533617	-4.1544137692799	-0.0798662097169468	-2.44373175978148
Block_28-20160823_145932_proc	CA250L8_NaCl_2_B28	CA250L8	Block_28	20160823	145932	1496.503	316.308868501529	2183	461.410541735525	2.66408751251986	25.4	48	Paris	NaCl	-1.12779315285658	-2.33213047892194	-0.720462019077539	-4.0524929818887	-0.268087195478927	-2.13761797466395
Block_28-20160823_152740_proc	CA250L8_NGM_2_B28	CA250L8	Block_28	20160823	152740	1496.532	235.928490990991	4810	758.297210929447	2.87983945862381	25.6	50	Paris	NGM	-1.00544323700582	-2.05773193790333	-0.919849331542959	-3.93096907177279	-0.119602395942493	-1.89795774563624
Block_28-20160823_155337_proc	CA150L9_NaCl_2_B28	CA150L9	Block_28	20160823	155337	1494.272	385.405882352941	803	207.111505488567	2.31620422555402	25.7	50	Paris	NaCl	-1.28373574808937	-2.33168041369619	-0.0953409633208234	-3.7482815888864	0.459838160271486	-2.12096571910411
Block_28-20160823_161924_proc	CA150L9_NGM_2_B28	CA150L9	Block_28	20160823	161924	1496.962	300.084745762712	3509	703.422914463664	2.84721651163949	25.8	50	Paris	NGM	-1.40640143804662	-2.09132846048162	-1.00609851237792	-2.6255864706623	-0.131858505182986	-1.13528808021762
Block_28-20160823_164535_proc	CA350L8_NaCl_2_B28	CA350L8	Block_28	20160823	164535	1493.438	852.690391459075	613	349.997261328835	2.54406464608048	25.9	50	Paris	NaCl	-2.11954730146749	-2.79681333781153	-0.171163812753685	-3.7056700140665	-0.055647454018214	-2.77136702474418
Block_28-20160823_171428_proc	CA350L8_NGM_2_B28	CA350L8	Block_28	20160823	171428	1496.566	734.762032085561	2593	1273.07312153147	3.10485334895264	26	49	Paris	NGM	-1.92244779786711	-2.5395295196875	-0.412642628688901	-3.9005483709071	0.0923898694448921	-2.45551310942563
Block_29-20160824_093116_proc	CA250L10_NGM_2_B29	CA250L10	Block_29	20160824	093116	1494.938	863.11915535445	1777	1025.97080217698	3.01113500148354	24.7	53	Paris	NGM	-2.15177446875205	-2.72606525980476	-0.686697970556116	-3.74202824415756	-0.343201673823811	-2.4615756045376
Block_29-20160824_095828_proc	CA250L10_NaCl_2_B29	CA250L10	Block_29	20160824	095828	1495.829	609.789414414414	2005	817.357984034874	2.91241230921262	24.8	54	Paris	NaCl	-2.01386905788201	-2.98211655422968	-0.660195005118257	-4.2215964701301	-0.418340618166555	-2.70598034891571
Block_29-20160824_102623_proc	CA250L12_NGM_2_B29	CA250L12	Block_29	20160824	102623	1496.725	519.109016393443	3151	1092.86108714409	3.03856496257109	24.8	55	Paris	NGM	-2.11034535907869	-2.70263968634373	-1.12522982918067	-3.98273307811635	-0.486403586169915	-2.23634117044443
Block_29-20160824_105521_proc	CA250L12_NaCl_2_B29	CA250L12	Block_29	20160824	105521	1494.201	480.732538330494	1072	344.896892111764	2.53768928092931	24.8	53	Paris	NaCl	-1.43947380943205	-2.4663737214545	-0.75760228993721	-4.28969871624915	-0.231480191915981	-2.47814547744977
Block_29-20160824_112234_proc	CA350L11_NGM_2_B29	CA350L11	Block_29	20160824	112234	1491.625	2280.68166089965	705	1077.93887266187	3.0325941337465	24.9	53	Paris	NGM	-3.36547010610495	-3.74833463324923	-0.419607861961697	-3.36227932923485	-0.0202850881319267	-2.41917676397338
Block_29-20160824_115030_proc	CA350L11_NaCl_2_B29	CA350L11	Block_29	20160824	115030	1492.512	726.904	195	94.9716183186467	1.97759383845526	25.1	54	Paris	NaCl	-1.71793175673731	-2.66409442316849	0.577662916855833	-3.77094142941381	0.847798373674739	-3.04608352333914
Block_29-20160824_121743_proc	CA150L10_NGM_2_B29	CA150L10	Block_29	20160824	121743	1495.96	527.240646258503	5000	1762.21505340552	3.24605890680488	25.2	52	Paris	NGM	-1.70003068280058	-2.33336403464668	-0.792707675333373	-4.38831726008437	-0.3816955398338	-2.56664753580321
Block_29-20160824_134040_proc	CA350L50_NGM_1_B29	CA350L50	Block_29	20160824	134040	1498.047	542.076754385965	1571	568.475208815445	2.75471152986911	25.7	51	Paris	NGM	-1.89803261273754	-2.82274328252108	-0.0232198999517422	-3.78138025863731	0.209862544574463	-2.44729494877959
Block_29-20160824_143343_proc	CA250L11_NGM_2_B29	CA250L11	Block_29	20160824	143343	1496.03	932.758620689655	1444	900.31847508129	2.95439616222219	26.2	51	Paris	NGM	-2.38894469099438	-2.82686058732459	-0.500543275049791	-3.23373871297356	-0.3060793890158	-2.44901431865338
Block_3-20160704_075725_proc	CA250L6_NGM_1_B3	CA250L6	Block_3	20160704	075725	1596.178	776.133032694476	2531	1230.68524046173	3.09014699215954	21.7	59	Paris	NGM	-2.21504248642585	-2.79859289231275	-0.755325016306253	-4.05111158242008	-0.598799433774287	-2.7588784850747
Block_3-20160704_082756_proc	CA250L6_NaCl_1_B3	CA250L6	Block_3	20160704	082756	1596.267	380.142300194932	2183	519.869571522518	2.71589439849417	21.8	58	Paris	NaCl	-1.4450571451747	-2.74839293719738	-0.611004358318651	-4.27873484586852	-0.282338860807759	-2.54709293165827
Block_3-20160704_085636_proc	CA350L6_NaCl_1_B3	CA350L6	Block_3	20160704	085636	1596.145	607.517117117117	1119	425.908456972301	2.62931626364722	21.9	58	Paris	NaCl	-1.80790330536077	-3.11842227195573	-0.66694999690516	-4.53312819395956	-0.259250308605849	-2.76486670256901
Block_3-20160704_092447_proc	CA350L6_NGM_1_B3	CA350L6	Block_3	20160704	092447	1595.991	776.234449760766	2051	997.534983881068	2.99892813547666	22	58	Paris	NGM	-2.19138896055897	-2.95666165005584	-0.717460385121591	-4.71995499779184	-0.360758616855705	-3.29984928083898
Block_3-20160704_095258_proc	CA150L5_NGM_1_B3	CA150L5	Block_3	20160704	095258	1595.738	1098.19791666667	1256	864.387877792804	2.93670866769222	21.9	58	Paris	NGM	-2.49169599955846	-2.99960413112441	-0.432121643507802	-4.03185445837184	-0.363908326070686	-3.2863359825698
Block_3-20160704_102332_proc	CA150L5_NaCl_1_B3	CA150L5	Block_3	20160704	102332	1597.118	917.06976744186	1327	761.96723184846	2.88193629504906	22	59	Paris	NaCl	-2.24458977152524	-3.04334537431517	-0.253788891155482	-4.11373060643326	-0.0468757934319197	-3.18733301037346
Block_3-20160704_105153_proc	CA150L6_NGM_1_B3	CA150L6	Block_3	20160704	105153	1597.747	847.001636661211	2573	1364.00519677352	3.13481602495812	22.1	59	Paris	NGM	-2.52465512879943	-2.98495658276171	-0.646929177296923	-3.02417755835567	-0.37458048045148	-2.19106644990082
Block_3-20160704_111951_proc	CA150L6_NaCl_1_B3	CA150L6	Block_3	20160704	111951	1596.776	719.412100456621	1775	799.709213008276	2.90293209931301	22.2	58	Paris	NaCl	-2.23781956195943	-3.04375180064777	-0.548195131929053	-3.65841312339316	-0.269766239618709	-2.55686703975603
Block_3-20160704_114735_proc	CA250L5_NaCl_1_B3	CA250L5	Block_3	20160704	114735	1596.444	399.322274881517	3384	846.447841702592	2.92760020195039	22.2	58	Paris	NaCl	-1.46138498965775	-2.70344107203802	-0.6414000085428	-4.18618155410548	-0.194122387093041	-2.28106642215678
Block_3-20160704_121830_proc	CA250L5_NGM_1_B3	CA250L5	Block_3	20160704	121830	1597.176	632.911985018727	3154	1249.83370696095	3.09685223304522	22.3	57	Paris	NGM	-2.01496602624221	-2.77412569799569	-0.732056116617573	-3.8911604243082	-0.449601518181927	-2.12819507484649
Block_3-20160704_125510_proc	CA350L5_NGM_1_B3	CA350L5	Block_3	20160704	125510	1595.434	1023.72077922078	1632	1047.1835949894	3.02002283000814	22.4	57	Paris	NGM	-2.32255813475525	-2.79343035543089	-0.494296801675547	-3.65247934304252	-0.283771529986676	-2.82002304279645
Block_3-20160704_132319_proc	CA350L5_NaCl_1_B3	CA350L5	Block_3	20160704	132319	1597.112	360.696591853699	2481	560.316524069087	2.74843343026019	22.4	57	Paris	NaCl	-1.26735784905562	-2.66740920829676	-0.753339894484274	-4.3386611476497	-0.23196125196577	-2.52979572108796
Block_30-20160825_085126_proc	CA150L11_NGM_2_B30	CA150L11	Block_30	20160825	085126	1497.218	908.158249158249	2682	1626.80412888599	3.21133526598859	25.4	50	Paris	NGM	-2.11203673706179	-2.71619681209282	-0.374793045926834	-4.05799114664355	-0.274154849233949	-2.77454758452308
Block_30-20160825_091816_proc	CA150L11_NaCl_2_B30	CA150L11	Block_30	20160825	091816	1495.844	861.216730038023	568	327.020132220738	2.51457448979557	25.5	51	Paris	NaCl	-1.34351663228252	-2.25900140499244	0.314402491795689	-4.13984232879182	0.513977790551199	-2.89162304188276
Block_30-20160825_094539_proc	CA350L12_NGM_2_B30	CA350L12	Block_30	20160825	094539	1495.945	817.985691573927	3558	1945.52145340907	3.28903602416356	25.6	51	Paris	NGM	-2.705000275107	-3.02480860420782	-1.14319779309432	-3.62966784589383	-0.603171024523481	-2.35810888109875
Block_30-20160825_101357_proc	CA350L12_NaCl_2_B30	CA350L12	Block_30	20160825	101357	1496.692	479.446768060837	1343	430.213437036948	2.63368397076522	25.6	50	Paris	NaCl	-1.77190112117037	-2.77254492499855	-0.444924039019422	-3.87783890128236	-0.20430222407701	-2.66001214582108
Block_30-20160825_103957_proc	CA150L14_NGM_2_B30	CA150L14	Block_30	20160825	103957	1496.324	821.061135371179	2603	1428.3150810728	3.15482402177992	25.7	51	Paris	NGM	-1.84237650532267	-2.35669250146472	-0.440078874821583	-3.97197717492377	-0.00920736009317184	-2.66864607158322
Block_30-20160825_110712_proc	CA150L14_NaCl_2_B30	CA150L14	Block_30	20160825	110712	1494.4	917.106145251397	363	222.771366920675	2.3478593696818	25.6	48	Paris	NaCl	-1.71225489846084	-2.61807188494028	-0.134359913702433	-4.11384615929784	0.0372489577350328	-2.95382059645613
Block_30-20160825_113544_proc	CA250L13_NGM_2_B30	CA250L13	Block_30	20160825	113544	1496.622	497.256684491979	3708	1231.99297223765	3.0906082304525	25.6	48	Paris	NGM	-1.79345381048017	-2.3533678764032	-0.984467404856059	-3.53043303305317	-0.342401783898308	-1.95509758576741
Block_30-20160825_120221_proc	CA250L13_NaCl_2_B30	CA250L13	Block_30	20160825	120221	1496.53	235.22587624405	5426	852.863360240167	2.93087945713807	25.8	48	Paris	NaCl	-0.921473860976224	-2.3190097862527	-0.597329681420101	-4.15235303227864	-0.23458784930012	-2.38605813186519
Block_30-20160825_123040_proc	CA250L14_NGM_2_B30	CA250L14	Block_30	20160825	123040	1498.276	691.802040816327	1826	843.122713392334	2.92589078918062	25.8	48	Paris	NGM	-2.01255175989926	-2.56853907444561	-0.436765771492785	-3.07155090129061	-0.305619353152774	-1.98511720473739
Block_30-20160825_130144_proc	CA250L14_NaCl_2_B30	CA250L14	Block_30	20160825	130144	1492.671	715.863309352518	390	187.038329710621	2.27193061549923	26	49	Paris	NaCl	-1.92903599050732	-2.51371152218329	0.0226502308344888	-3.02655735949627	0.085737078291773	-2.37840129231527
Block_30-20160825_132733_proc	CA150L12_NaCl_2_B30	CA150L12	Block_30	20160825	132733	1494.594	1273.68032786885	206	175.551452461995	2.2444044270433	26.2	49	Paris	NaCl	-1.78226995885322	-2.72228607463613	-0.136440660158254	-3.57676682857018	-0.0123113101527625	-2.51194087671214
Block_30-20160825_135326_proc	CA150L12_NGM_2_B30	CA150L12	Block_30	20160825	135326	1495.746	730.161676646707	3150	1537.70043940423	3.18687173846599	26.4	49	Paris	NGM	-2.0229557743439	-2.6972650702141	-0.755088354253924	-4.56451702009832	-0.172582720484911	-2.59238635579346
Block_30-20160825_141920_proc	CA350L13_NaCl_2_B30	CA350L13	Block_30	20160825	141920	1493.663	461.732394366197	158	48.8421540266172	1.68879480886099	26.5	49	Paris	NaCl	-1.61592771389032	-2.55270757623378	-0.00858443778343279	-3.78220609462481	0.443113032624542	-2.58463923546042
Block_30-20160825_144724_proc	CA350L13_NGM_2_B30	CA350L13	Block_30	20160825	144724	1495.504	351.383838383838	4277	1004.92454501471	3.00213345388191	26.8	49	Paris	NGM	-1.47526054564168	-2.30724640774533	-1.04308666793713	-3.45188251733862	-0.644393813722538	-1.48662323573647
Block_31-20160826_092928_proc	CA350L16_NGM_2_B31	CA350L16	Block_31	20160826	092928	1497.489	790.861111111111	2276	1202.01209417157	3.07990883738848	26.3	52	Paris	NGM	-2.12437547663464	-2.50930279607419	-0.604231740482196	-3.50487444848519	-0.176998860308506	-2.24319365705767
Block_31-20160826_095632_proc	CA350L16_NaCl_2_B31	CA350L16	Block_31	20160826	095632	1494.252	496.245416078984	1501	498.486446419048	2.69765335457257	26.3	52	Paris	NaCl	-1.29271111473318	-2.58480128208626	-0.357005820780307	-4.35444004551551	-0.0557659275077931	-2.54915068016282
Block_31-20160826_102248_proc	CA250L15_NGM_2_B31	CA250L15	Block_31	20160826	102248	1496.698	553.633928571429	2623	970.257055627025	2.98688680957618	26.4	52	Paris	NGM	-1.89498038470663	-2.65495673820655	-0.954278078186027	-4.32517806683679	-0.210128829513928	-2.62629713465737
Block_31-20160826_104941_proc	CA250L15_NaCl_2_B31	CA250L15	Block_31	20160826	104941	1495.303	435.073825503356	2670	776.864029627413	2.89034501320256	26.4	50	Paris	NaCl	-1.64505935052047	-2.88655742473064	-0.94098528640378	-4.07004666496707	-0.555894230918317	-1.91904713122536
Block_31-20160826_111616_proc	CA350L10_NGM_2_B31	CA350L10	Block_31	20160826	111616	1496.535	569.045226130653	2234	849.46027668974	2.92914307476738	26.3	49	Paris	NGM	-2.08229690424021	-2.40406292882997	-0.610480750764628	-2.59230526228338	0.019264627410368	-1.67480008563876
Block_31-20160826_114157_proc	CA350L10_NaCl_2_B31	CA350L10	Block_31	20160826	114157	1495.361	306.842371655821	3236	664.01485305437	2.82217779401773	26.4	49	Paris	NaCl	-1.09789057194083	-2.31729939183478	-0.584640405790911	-3.81547250497942	-0.224671821128896	-2.17588933006087
Block_31-20160826_120820_proc	CA350L14_NGM_2_B31	CA350L14	Block_31	20160826	120820	1496.668	420.09152872444	4844	1359.63578104241	3.133422585232	26.5	49	Paris	NGM	-1.99761160987074	-2.52646056316869	-0.904199139782962	-3.38439357474629	-0.750493170551616	-1.68618991771387
Block_31-20160826_123413_proc	CA350L14_NaCl_2_B31	CA350L14	Block_31	20160826	123413	1495.321	546.889830508475	744	272.106145702699	2.43473835072731	26.6	49	Paris	NaCl	-1.76430554028765	-2.39943202929812	-0.181907295742904	-3.41160075173373	-0.0671869871851825	-2.41711632863464
Block_31-20160826_130014_proc	CA150L15_NaCl_2_B31	CA150L15	Block_31	20160826	130014	1496.31	354.081201334816	2397	567.217113833066	2.75374932572074	26.7	49	Paris	NaCl	-1.24166322731374	-2.57504164412733	-0.899262305069617	-4.69841465440315	-0.173690983536716	-2.55120001609672
Block_31-20160826_132546_proc	CA150L15_NGM_2_B31	CA150L15	Block_31	20160826	132546	1496.132	413.926058437686	5365	1484.30305849897	3.17152258234222	26.9	49	Paris	NGM	-1.71334790148418	-2.17075129182624	-1.12006254042109	-4.30844935484862	-0.352660045485041	-2.69533218275904
Block_31-20160826_135312_proc	CA350L17_NaCl_2_B31	CA350L17	Block_31	20160826	135312	1495.039	555.194312796209	1600	594.172393144215	2.77391246944062	27	49	Paris	NaCl	-1.52544499666009	-2.35500078792317	-0.440398574936684	-3.75340449840294	-0.23627693682664	-2.31722554933063
Block_31-20160826_142010_proc	CA350L17_NGM_2_B31	CA350L17	Block_31	20160826	142010	1497.07	737.339541547278	1958	964.357593398819	2.98423810448661	27.2	49	Paris	NGM	-1.60511493839812	-2.23194721092519	-0.486072433484375	-4.36835945273592	-0.12514539027482	-2.74783171047085
Block_31-20160826_145340_proc	CA150L16_NaCl_2_B31	CA150L16	Block_31	20160826	145340	1496.093	447.492180312787	2605	779.174242319703	2.8916345873468	27.3	49	Paris	NaCl	-1.4506484867112	-2.64159450969093	-0.738075503678028	-3.70137234234429	-0.385405197423813	-1.52292929238076
Block_31-20160826_164056_proc	CA150L16_NGM_2_B31	CA150L16	Block_31	20160826	164056	1495.505	754.559477124183	2257	1138.77301638529	3.05643716784108	27.4	48	Paris	NGM	-1.89784520777119	-2.43514430242165	-0.365459261593334	-3.68648289518241	-0.113433153659749	-1.87211691235558
Block_32-20160829_101312_proc	CA150L17_NGM_2_B31	CA150L17	Block_32	20160829	101312	1496.842	436.792111750205	3043	887.975080907587	2.94840077841804	25.6	50	Paris	NGM	-1.72445078951238	-2.70013775930664	-1.02075573177771	-4.64671085839769	-0.1692857277908	-2.67975604850796
Block_32-20160829_104026_proc	CA150L17_NaCl_2_B31	CA150L17	Block_32	20160829	104026	1494.913	692.311224489796	1021	472.836720400506	2.67471119640124	25.6	50	Paris	NaCl	-1.72380584169269	-2.7791958467502	-0.286591731919677	-3.90246345102514	-0.0527837508094057	-2.64742021455673
Block_32-20160829_110744_proc	CA250L19_NGM_2_B31	CA250L19	Block_32	20160829	110744	1498.185	1294.30308880309	2432	2101.03899850093	3.32243411365134	25.6	50	Paris	NGM	-2.88286409803532	-3.27901828478073	-0.502457943334738	-3.75072676283828	-0.154052173877615	-2.62042830251703
Block_32-20160829_113512_proc	CA250L19_NaCl_2_B31	CA250L19	Block_32	20160829	113512	1492.87	919.899224806202	260	160.210733988634	2.20469161009943	25.7	51	Paris	NaCl	-2.19561692871398	-2.87021023895895	-0.337328467142873	-3.60415684894698	0.0880237254761471	-2.46883806679808
Block_32-20160829_120402_proc	CA350L19_NGM_2_B31	CA350L19	Block_32	20160829	120402	1496.613	731.580952380952	2372	1159.49147778859	3.06426756094038	25.6	52	Paris	NGM	-1.67735841071249	-2.73292453891055	-0.394516075188959	-4.24565847888181	-0.138831928901761	-2.64256497685518
Block_32-20160829_123237_proc	CA350L19_NaCl_2_B31	CA350L19	Block_32	20160829	123237	1495.736	688.184170471842	1733	797.348708213015	2.90164829496255	25.4	52	Paris	NaCl	-1.586136865247	-2.66680391744641	-0.317693557717713	-4.12540772919919	-0.094317754941367	-2.5913679523261
Block_32-20160829_125950_proc	CA250L18_NGM_2_B31	CA250L18	Block_32	20160829	125950	1495.316	563.807486631016	2178	821.212844564194	2.91445573353797	25.5	52	Paris	NGM	-1.69537462661853	-2.08671714584351	-0.979021285143211	-3.58040880917671	-0.558618323494038	-1.73247941468809
Block_32-20160829_132736_proc	CA250L18_NaCl_2_B31	CA250L18	Block_32	20160829	132736	1496.155	397.190586419753	2991	794.033401607107	2.89983877173257	25.4	52	Paris	NaCl	-1.23177492763621	-2.29617959921575	-0.79478245499891	-4.15681743376786	-0.310655234966712	-2.01461009441591
Block_32-20160829_135500_proc	CA350L18_NaCl_2_B31	CA350L18	Block_32	20160829	135500	1496.044	585.467889908257	1234	482.918534579724	2.68387387409205	25.5	52	Paris	NaCl	-1.55681771142088	-2.69583533931616	-0.217012178984854	-4.10713841952283	0.176109936719821	-2.53386223877328
Block_32-20160829_143029_proc	CA350L18_NGM_2_B31	CA350L18	Block_32	20160829	143029	1497.062	322.962006079027	3995	861.843540404949	2.93542843089873	25.6	51	Paris	NGM	-1.45616670278284	-2.40631605081594	-1.01243689281399	-3.61748362409053	-0.15363697832893	-1.83069914399382
Block_32-20160829_145708_proc	CA150L18_NaCl_2_B31	CA150L18	Block_32	20160829	145708	1495.508	687.114285714286	1116	512.748539531145	2.7099044320351	24.4	51	Paris	NaCl	-1.56323169117677	-2.52243255476464	-0.289290906115318	-3.65114788530577	-0.104652242822525	-2.46750182236198
Block_32-20160829_152447_proc	CA150L18_NGM_2_B31	CA150L18	Block_32	20160829	152447	1496.551	566.175030599755	2267	857.651222290216	2.93331071089077	25.7	51	Paris	NGM	-1.55434137586587	-2.24882886607594	-0.893222369758473	-3.73386238002057	-0.398957919811107	-1.9216706336048
Block_32-20160829_155030_proc	CA150L19_NGM_2_B31	CA150L19	Block_32	20160829	155030	1495.908	514.061395348837	3046	1046.74285466256	3.01984000496693	25.9	50	Paris	NGM	-1.67053744683372	-2.4308524949599	-0.735156435633513	-3.66560401818695	-0.206521604043948	-2.37428459135518
Block_32-20160829_161636_proc	CA150L19_NaCl_2_B31	CA150L19	Block_32	20160829	161636	1495.815	343.545379537954	2725	625.853570956919	2.79647273454559	25.8	50	Paris	NaCl	-1.01765395666634	-1.9864725668267	-1.07967767269724	-4.26749610957891	-0.362512179825052	-2.63110804319494
Block_32-20160829_164302_proc	CA250L17_NaCl_2_B31	CA250L17	Block_32	20160829	164302	1493.828	439.518382352941	519	152.701676793564	2.18384380600334	25.8	50	Paris	NaCl	-1.04864166593562	-2.49079937636924	-0.000348955517127009	-4.63870904373122	0.3500931594588	-3.00760666588066
Block_32-20160829_171003_proc	CA250L17_NGM_2_B31	CA250L17	Block_32	20160829	171003	1494.926	362.892595606184	2522	612.214334434478	2.78690349398545	25.8	50	Paris	NGM	-0.992230511205475	-2.20260363992357	-0.95592959532421	-5.06934993570898	-0.208080228964201	-2.71671173631354
Block_33-20160831_103219_proc	CA250L9_NGM_2_B33	CA250L9	Block_33	20160831	103219	1496.978	792.896792189679	2070	1096.4064667835	3.03997158841444	24.8	50	Paris	NGM	-2.11722638784224	-2.52759954821584	-0.748226527567843	-3.80250975449013	-0.365252098223383	-2.64186146303052
Block_33-20160831_105849_proc	CA250L9_NaCl_2_B33	CA250L9	Block_33	20160831	105849	1496.183	462.544129554656	3090	955.271755075339	2.98012693696666	24.9	50	Paris	NaCl	-1.82732166282298	-2.90737562597166	-0.953528682352377	-4.72121046970177	-0.652709496419463	-2.81034335535947
Block_33-20160831_112522_proc	CA250L16_NaCl_2_B33	CA250L16	Block_33	20160831	112522	1493.885	728.816764132554	930	453.716042830121	2.6567841356456	25	49	Paris	NaCl	-1.87402365305225	-3.02570517405789	-0.392137055551173	-4.12292354510421	-0.00458918463236088	-2.59920801182829
Block_33-20160831_115215_proc	CA250L16_NGM_2_B33	CA250L16	Block_33	20160831	115215	1496.162	772.384920634921	4108	2120.73107990194	3.32648560113364	25.1	48	Paris	NGM	-2.33163923765352	-2.88160318446714	-0.904423023837924	-4.09564363207199	-0.552741082208921	-2.41150579725523
Block_33-20160831_121821_proc	CA250L1_NGM_2_B33	CA250L1	Block_33	20160831	121821	1497.186	725.380587484036	2822	1367.24763515017	3.13584718087307	25.2	45	Paris	NGM	-2.22003275765447	-2.78997862584006	-0.668225373927356	-3.7380610789805	-0.20843000938094	-2.07721382639696
Block_33-20160831_124440_proc	CA250L1_NaCl_2_B33	CA250L1	Block_33	20160831	124440	1494.687	511.346855983773	1038	355.109823335023	2.55036268627285	25.3	45	Paris	NaCl	-1.6803858578999	-2.78110872995778	-0.310515505849261	-4.01031904234162	-0.0591466713966686	-2.60386452026903
Block_33-20160831_131031_proc	CA350L15_NGM_2_B33	CA350L15	Block_33	20160831	131031	1496.895	531.22884386174	2879	1021.72018844204	3.00933197480644	25.4	43	Paris	NGM	-2.12756778761529	-2.58759414827441	-1.16854736931928	-3.70422571355013	-0.655998927557399	-1.61880704049563
Block_33-20160831_133629_proc	CA350L15_NaCl_2_B33	CA350L15	Block_33	20160831	133629	1496.037	466.128440366972	586	182.583228927524	2.26146088317234	25.4	43	Paris	NaCl	-1.27654904585087	-2.54310229797063	0.274157065640776	-3.83753818115477	0.492012327323374	-2.44720263190111
Block_33-20160831_140214_proc	CA250L7_NGM_2_B33	CA250L7	Block_33	20160831	140214	1497.2	597.565217391304	1930	770.305149322213	2.88666280103496	25.6	43	Paris	NGM	-2.21215242928695	-2.64713510952759	-0.602297819829649	-2.97343796584109	-0.291296141379575	-1.93073270118612
Block_33-20160831_142805_proc	CA250L7_NaCl_2_B33	CA250L7	Block_33	20160831	142805	1496.205	424.070833333333	608	172.32602929857	2.23635088120281	25.7	43	Paris	NaCl	-1.9160239484851	-2.43216226850106	0.237899753612603	-3.47696170632429	0.460825340272923	-2.88346612768742
Block_33-20160831_145401_proc	CA150L13_NaCl_2_B33	CA150L13	Block_33	20160831	145401	1494.037	1153.37234042553	302	233.139103521874	2.36761512216705	25.9	42	Paris	NaCl	-2.15638976232577	-2.5905540388776	0.0382246495300213	-3.41846926290699	0.112303600066224	-2.72556924814625
Block_33-20160831_152013_proc	CA150L13_NGM_2_B33	CA150L13	Block_33	20160831	152013	1497.172	878.8875	2647	1553.87304364495	3.19141553267803	26	42	Paris	NGM	-2.36901499326479	-2.66285367268553	-0.717024218900582	-3.25009924943984	-0.61928081928501	-1.75809254541585
Block_33-20160831_154637_proc	CA150L2_NGM_2_B33	CA150L2	Block_33	20160831	154637	1496.836	439.383124287343	2543	746.475422199034	2.87301551309379	26	43	Paris	NGM	-1.61141478021854	-2.07903364831933	-1.25173442880868	-3.86951989022591	-0.819466723093993	-1.99016171749485
Block_33-20160831_161300_proc	CA150L2_NaCl_2_B33	CA150L2	Block_33	20160831	161300	1496.248	380.864968152866	2005	510.366103177078	2.70788182227266	26.1	42	Paris	NaCl	-1.09929479434742	-2.24315196687421	-0.763064548332211	-4.6037482085715	-0.248444888191079	-2.65501511639862
Block_34-20160901_100756_proc	CA150L20_NGM_2_B34	CA150L20	Block_34	20160901	100756	1497.249	840.748709122203	2022	1135.4116047799	3.05515332873572	24.8	48	Paris	NGM	-2.16532946326891	-2.9558252443774	-0.544132485944549	-4.13170285414405	-0.0118460585651991	-2.29961324487154
Block_34-20160901_103341_proc	CA150L20_NaCl_2_B34	CA150L20	Block_34	20160901	103341	1489.896	992.659090909091	273	181.889159926721	2.25980681712675	24.8	48	Paris	NaCl	-2.16060009201469	-3.04379064125306	-0.170355794567885	-3.65785732238948	0.114725752319593	-2.52684671094131
Block_34-20160901_105929_proc	CA250L22_NGM_2_B34	CA250L22	Block_34	20160901	105929	1497.528	670.906687402799	2512	1125.39972458333	3.05130680453403	24.8	48	Paris	NGM	-2.01470172767134	-2.6015282654497	-0.404527954137944	-3.69874826371776	0.0481187281998142	-2.23439999049007
Block_34-20160901_112534_proc	CA250L22_NaCl_2_B34	CA250L22	Block_34	20160901	112534	1496.886	869.855	446	259.174933829296	2.41359299632653	25	48	Paris	NaCl	-1.68395743090235	-2.47252976214771	0.401823620604876	-4.11656163422556	0.572891696987319	-3.15729269731762
Block_34-20160901_115105_proc	CA350L23_NGM_2_B34	CA350L23	Block_34	20160901	115105	1497.346	1176.03525641026	2052	1611.6678083448	3.20727553134631	25.1	47	Paris	NGM	-2.41084746805641	-2.69948658307635	-0.810284476501215	-3.60955519179923	-0.507475795879395	-2.10730911773854
Block_34-20160901_121741_proc	CA350L23_NaCl_2_B34	CA350L23	Block_34	20160901	121741	1495.643	730.581481481481	589	287.710698737996	2.45895601175645	25.3	48	Paris	NaCl	-1.80107382994837	-2.67403181329882	0.474130302982234	-4.42374361562495	0.703892246157765	-3.28900788133797
Block_34-20160901_124534_proc	CA250L23_NaCl_2_B34	CA250L23	Block_34	20160901	124534	1495.605	433.86678200692	1324	384.085115640268	2.58442747737984	25.6	47	Paris	NaCl	-1.10671433788495	-2.04529223002959	-0.399221484453822	-3.40943265805162	-0.0239370429263939	-1.90812371884793
Block_34-20160901_131331_proc	CA250L23_NGM_2_B34	CA250L23	Block_34	20160901	131331	1497.255	506.047663551402	3397	1148.13035393711	3.05999119884742	25.5	45	Paris	NGM	-1.36185429801062	-1.77116582382911	-0.724317093493661	-2.78302846930902	-0.358159399808677	-1.26405466244434
Block_34-20160901_134047_proc	CA150L23_NGM_2_B34	CA150L23	Block_34	20160901	134047	1497.571	408.216710182768	3191	869.82154581867	2.93943016110612	25.6	46	Paris	NGM	-2.14938532440759	-2.65995258819769	-0.948100949431414	-2.89633587734386	-0.351743363563973	-1.44856505131197
Block_34-20160901_140708_proc	CA150L23_NaCl_2_B34	CA150L23	Block_34	20160901	140708	1494.535	457.666666666667	380	116.366183015676	2.06582678904674	25.6	46	Paris	NaCl	-1.33933891558842	-2.07788629846346	-0.166771617209539	-3.67571166910487	0.0541107225990312	-2.6832225528596
Block_34-20160901_143318_proc	CA250L21_NaCl_2_B34	CA250L21	Block_34	20160901	143318	1495.325	567.928982725528	1163	441.710937026926	2.64513815278259	25.7	46	Paris	NaCl	-1.70839910985341	-2.97251375921183	-0.380340546062075	-4.23340751037043	0.0377666860738046	-2.64138907777036
Block_34-20160901_150113_proc	CA250L21_NGM_2_B34	CA250L21	Block_34	20160901	150113	1497.706	332.34249628529	4972	1103.29189542571	3.04269042794496	25.8	46	Paris	NGM	-1.69803666633765	-2.43936487437038	-1.35506962955066	-3.18688105684833	-0.785723386431795	-1.33214722339058
Block_34-20160901_152707_proc	CA150L24_NaCl_2_B34	CA150L24	Block_34	20160901	152707	1497.645	449.236842105263	479	143.681878795323	2.15740199822848	25.8	46	Paris	NaCl	-1.95969274433422	-3.12024490756004	-0.549270320928695	-3.70742468583368	-0.237566127195558	-2.30518616645976
Block_34-20160901_155409_proc	CA150L24_NGM_2_B34	CA150L24	Block_34	20160901	155409	1496.81	703.732436472347	3992	1876.85804236851	3.27343142565945	26	47	Paris	NGM	-2.4425142603902	-2.89555645766857	-0.81321526637247	-3.58515468924853	-0.212581717492616	-2.15237010968096
Block_34-20160901_162001_proc	CA150L22_NGM_2_B34	CA150L22	Block_34	20160901	162001	1491.916	619.823884197829	2286	949.730011124109	2.9776001617689	25.9	46	Paris	NGM	-2.1521913710085	-2.96818201951078	-1.36179977775891	-4.57237092726762	-0.434211343615655	-2.52577925056109
Block_34-20160901_164806_proc	CA150L22_NaCl_2_B34	CA150L22	Block_34	20160901	164806	1491.662	726.055710306407	689	335.365776161834	2.5255187410893	26	45	Paris	NaCl	-1.70998754356127	-2.66433044926314	-0.469916329090965	-4.03568156868614	-0.0752155945679054	-2.46737740001336
Block_35-20160902_094707_proc	CA350L24_NGM_2_B35	CA350L24	Block_35	20160902	094707	1496.765	1212.74782608696	741	600.392272087091	2.77843509361198	25.1	49	Paris	NGM	-2.82902901602694	-3.04788067309837	-0.512882607827191	-3.01175798590999	-0.402100652467029	-2.35978113671345
Block_35-20160902_101255_proc	CA350L24_NaCl_2_B35	CA350L24	Block_35	20160902	101255	1497.318	917.472727272727	241	147.671321170738	2.16929616039896	25.1	48	Paris	NaCl	-2.45015857925039	-2.7204418801874	0.00293528268157824	-3.31943130163307	0.100541996092776	-2.62170671671617
Block_35-20160902_103848_proc	CA250L24_NaCl_2_B35	CA250L24	Block_35	20160902	103848	1497.464	428.265168539326	1010	288.853568583097	2.46067773731407	25.2	49	Paris	NaCl	-1.38611245312948	-2.6659300224115	0.274131659381873	-4.3136255974688	0.340584356457374	-2.90190201959021
Block_35-20160902_110436_proc	CA250L24_NGM_2_B35	CA250L24	Block_35	20160902	110436	1495.925	494.025197984161	3648	1204.74216437737	3.08089411033848	25.2	49	Paris	NGM	-2.0180737326827	-3.04976698615144	-0.994594851307465	-3.93354545046562	-0.573258422800541	-1.8476721240027
Block_35-20160902_113044_proc	CA150L21_NGM_2_B35	CA150L21	Block_35	20160902	113044	1496.505	654.196859903382	3676	1606.96266100336	3.20600578571879	25.2	48	Paris	NGM	-2.47528493512231	-3.23578311989988	-0.861546338718277	-3.8076969029269	-0.222650879463953	-2.19516143657489
Block_35-20160902_115753_proc	CA150L21_NaCl_2_B35	CA150L21	Block_35	20160902	115753	1494.723	632.845098039216	1062	449.636149385302	2.65286121992633	25.4	48	Paris	NaCl	-1.82225552567921	-2.94885688292096	-0.286965543121767	-3.94279271356998	0.055395534902333	-2.54495231068153
Block_35-20160902_122421_proc	CA350L21_NaCl_2_B35	CA350L21	Block_35	20160902	122421	1496.627	417.182525951557	3016	840.705465202683	2.92464387065929	25.4	48	Paris	NaCl	-1.62251055100369	-2.78051212818143	-0.755433455871803	-4.07384220071877	-0.493138614480918	-1.96378664890802
Block_35-20160902_125151_proc	CA350L21_NGMl_2_B35	CA350L21	Block_35	20160902	125151	1496.548	543.871388630009	3400	1235.61871810462	3.09188447870676	25.5	47	Paris	NGM	-1.96318063812642	-2.62297430812465	-1.04938813442706	-3.90578873354912	-0.481287951532704	-2.01128168040069
Block_35-20160902_131750_proc	CA250L25_NGM_2_B35	CA250L25	Block_35	20160902	131750	1495.915	464.392739273927	3524	1093.99264878106	3.03901440371172	25.6	47	Paris	NGM	-1.78080986288354	-2.52225289261274	-1.15073322237143	-3.81187557930234	-0.674919187904968	-1.81963385626439
Block_35-20160902_134426_proc	CA250L25_NaCl_2_B35	CA250L25	Block_35	20160902	134426	1496.255	332.982817869416	2100	467.342744068206	2.66963550425137	25.7	45	Paris	NaCl	-1.18599909364092	-2.50235841000423	-0.676488134229289	-3.8930862145094	-0.183308663581159	-2.08461665013976
Block_35-20160902_141008_proc	CA350L22_NaCl_2_B35	CA350L22	Block_35	20160902	141008	1495.372	315.972187886279	3431	724.970493387481	2.86032033095751	25.8	45	Paris	NaCl	-1.06231822572354	-3.0517536693996	-1.09913325695608	-4.9491900339447	-0.427553918487881	-2.21721243138449
Block_35-20160902_144019_proc	CA350L22_NGM_2_B35	CA350L22	Block_35	20160902	144019	1495.498	440.678451178451	2929	863.08853873538	2.9360553494949	26	45	Paris	NGM	-1.42781652396499	-2.07477957847489	-1.20842507730801	-3.57325259953266	-0.481717814426207	-1.92437517370815
Block_36-20160905_093105_proc	CA150L25_NGM_2_B36	CA150L25	Block_36	20160905	093105	1497.226	503.655870445344	5035	1693.73715637606	3.22884601497204	24.8	50	Paris	NGM	-2.19694368299783	-2.80795868069053	-1.18621343133253	-3.80081002916276	-0.657268589646246	-2.12079069284923
Block_36-20160905_095649_proc	CA150L25_NaCl_2_B36	CA150L25	Block_36	20160905	095649	1495.521	586.909090909091	1452	569.829510919606	2.75574493717734	24.8	51	Paris	NaCl	-1.61469502871217	-2.69870478419295	-0.444083351533242	-3.841328420789	-0.178376323258031	-2.60647702236494
Block_36-20160905_102410_proc	CA350L27_NaCl_2_B36	CA350L27	Block_36	20160905	102410	1496.303	456.269557823129	2802	854.417388069401	2.9316700780105	24.8	50	Paris	NaCl	-1.79048758765213	-2.76074423076959	-0.347184841986736	-3.58703067303815	-0.0550079083632174	-2.24978609771211
Block_36-20160905_104943_proc	CA350L27_NGM_2_B36	CA350L27	Block_36	20160905	104943	1497.719	487.413684210526	3843	1250.65568936566	3.09713776309863	24.8	51	Paris	NGM	-2.12890841237	-2.85884967713774	-0.990794015224562	-3.80848123574695	-0.354691321647445	-2.00470988661302
Block_36-20160905_111610_proc	CA150L27_NGM_2_B36	CA150L27	Block_36	20160905	111610	1497.134	502.721946375372	4152	1394.19819558606	3.14432451632365	24.8	51	Paris	NGM	-1.87239309314845	-2.74066750214068	-0.921172290105173	-3.88181387538476	-0.38306030566297	-1.82189900124407
Block_36-20160905_114243_proc	CA150L27_NaCl_2_B36	CA150L27	Block_36	20160905	114243	1494.799	860.527426160338	568	326.986824355028	2.51453025350069	24.9	52	Paris	NaCl	-1.80268878051836	-2.76904472329155	0.249788711308031	-3.53474274383452	0.435373349655323	-2.37330755811899
Block_36-20160905_120832_proc	CA350L25_NaCl_2_B36	CA350L25	Block_36	20160905	120832	1493.464	604.92	154	62.3769170197608	1.79502390593903	24.9	53	Paris	NaCl	-1.04237270430944	-2.31160201333387	0.125697712774014	-3.75649732804818	0.197358771500262	-2.82256773668944
Block_36-20160905_123438_proc	CA350L25_NGM_2_B36	CA350L25	Block_36	20160905	123438	1496.832	953.87550744249	2839	1809.18938506741	3.25748403097518	24.9	53	Paris	NGM	-2.36426678270656	-2.70424306680824	-0.831583933143447	-3.25048214520083	-0.571480136634571	-2.05409970632955
Block_36-20160905_130020_proc	CA350L20_NGM_2_B36	CA350L20	Block_36	20160905	130020	1496.952	314.856619890177	5035	1059.02065072697	3.02490442886039	25	54	Paris	NGM	-1.5655435950089	-2.51469608251016	-1.34135948865659	-4.11822113575335	-0.435489888711866	-1.91228128237658
Block_36-20160905_132554_proc	CA350L20_NaCl_2_B36	CA350L20	Block_36	20160905	132554	1495.999	386.481981981982	1251	323.188023160082	2.50945525813019	24.9	53	Paris	NaCl	-1.22376406693895	-2.41442546049936	-0.827348792392689	-4.07321885013098	-0.0616193292876909	-2.40821020156321
Block_36-20160905_135137_proc	CA150L26_NaCl_2_B36	CA150L26	Block_36	20160905	135137	1495.037	560.698529411765	332	124.513247340839	2.0952155597929	25	54	Paris	NaCl	-1.62683035152801	-2.60642048608003	-0.599100263855334	-3.913697964376	-0.0348472195072347	-2.59307575517648
Block_36-20160905_141807_proc	CA150L26_NGM_2_B36	CA150L26	Block_36	20160905	141807	1497.339	781.052830188679	2542	1325.97647849927	3.12253582018597	25	55	Paris	NGM	-2.28175712114085	-2.75498936784611	-0.713162099869332	-3.57403297398486	-0.320051090439372	-2.13241357993879
Block_36-20160905_144358_proc	CA250L20_NaCl_2_B36	CA250L20	Block_36	20160905	144358	1492.789	519.501326259947	746	259.613374287941	2.41432706189504	25	52	Paris	NaCl	-1.69358381561775	-2.69520220959525	-0.43450349978544	-3.57327501786486	-0.042792588634187	-2.43799632099984
Block_36-20160905_151023_proc	CA250L20_NGM_2_B36	CA250L20	Block_36	20160905	151023	1496.146	650.316341829085	1459	634.170423694369	2.80220598362949	25	55	Paris	NGM	-2.03928851119537	-2.7008922937179	-0.509220346075722	-3.53525228090388	0.0482646222050171	-2.31962397857909
Block_37-20160906_104126_proc	CA350L30_NGM_2_B37	CA350L30	Block_37	20160906	104126	1497.482	398.350561797753	2284	607.57503806127	2.78359992276985	24.8	52	Paris	NGM	-1.74738539822521	-2.47159923007786	-0.990062677160058	-3.51609062207331	-0.25392073935063	-1.69619614176882
Block_37-20160906_110709_proc	CA350L30_NaCl_2_B37	CA350L30	Block_37	20160906	110709	1496.765	449.029182879377	2262	678.599520748515	2.83161354859476	24.8	53	Paris	NaCl	-1.5875093468805	-2.58851680492578	-0.939607086517886	-3.79695412489322	-0.407627422437773	-1.94176857941118
Block_37-20160906_113307_proc	CA350L29_NGM_2_B37	CA350L29	Block_37	20160906	113307	1497.795	1253.03216374269	1115	932.79177896381	2.96978470983519	24.9	56	Paris	NGM	-3.37824756048902	-3.79360620335803	-0.710534094936003	-3.03747445416978	-0.47267612719594	-2.0039881016091
Block_37-20160906_115849_proc	CA350L29_NaCl_2_B37	CA350L29	Block_37	20160906	115849	1494.909	831.070815450644	912	507.011854026558	2.70501811333361	24.8	55	Paris	NaCl	-2.34633718020209	-3.2411352592721	-0.246667623500331	-3.56663166687303	0.0454694943076208	-2.30247434263159
Block_37-20160906_122441_proc	CA150L29_NGM_2_B37	CA150L29	Block_37	20160906	122441	1491.793	523.58533145275	1563	548.577364996785	2.7392378840928	25	56	Paris	NGM	-1.94963255600747	-2.51840761107445	-0.867823788033466	-3.4187887096118	-0.475936510716531	-1.80945851961611
Block_37-20160906_125019_proc	CA150L29_NaCl_2_B37	CA150L29	Block_37	20160906	125019	1490.227	613.493573264782	740	304.641671514433	2.48378930960716	25	56	Paris	NaCl	-2.10546754339976	-2.70038737629525	-0.284165262281201	-3.75397302318355	0.00428001974690767	-2.73875964824212
Block_37-20160906_131624_proc	CA350L36_NGM_2_B37	CA350L36	Block_37	20160906	131624	1496.197	394.677640603567	3603	950.425337769458	2.97791800582186	25.1	55	Paris	NGM	-1.30404883522596	-2.3117236584981	-0.881738485174219	-4.0869797289119	-0.239065019923924	-1.9550763198176
Block_37-20160906_134201_proc	CA350L36_NaCl_2_B37	CA350L36	Block_37	20160906	134201	1496.529	376.23599137931	1912	480.687788554209	2.68186308940369	25.2	54	Paris	NaCl	-1.21299148523921	-2.34082034184938	-0.606629599069726	-3.94479403109256	-0.138586134503615	-2.2835888132437
Block_37-20160906_140742_proc	CA250L32_NaCl_2_B37	CA250L32	Block_37	20160906	140742	1495.249	545.913533834586	640	233.663197002061	2.3685903144565	25.2	54	Paris	NaCl	-1.6694856627965	-2.38404685988509	0.122684180864379	-3.88358524470256	0.271761542342797	-2.9836469185377
Block_37-20160906_143520_proc	CA250L32_NGM_2_B37	CA250L32	Block_37	20160906	143520	1496.377	693.349369988545	2293	1062.46628047861	3.02631515572522	25.1	54	Paris	NGM	-2.1415555617488	-2.83792219022301	-0.865540847080407	-3.84356011156854	-0.636342815615311	-2.38617583316293
Block_37-20160906_150627_proc	CA250L30_NaCl_2_B37	CA250L30	Block_37	20160906	150627	1494.354	461.053811659193	1241	382.886371147036	2.58306990789645	25.2	55	Paris	NaCl	-1.62396933952769	-2.22731485969958	-0.109594860636392	-3.91208228709237	-0.00121153929709431	-2.86260274382783
Block_37-20160906_154429_proc	CA250L30_NGM_2_B37	CA250L30	Block_37	20160906	154429	1494.284	626.11819235226	1823	763.853099315906	2.88300984510608	25.4	55	Paris	NGM	-2.11494193970468	-2.51458532648487	-0.420568872412271	-3.32181314261546	-0.322385572416449	-2.23650006804182
Block_38-20160907_103711_proc	CA250L31_NGM_2_B38	CA250L31	Block_38	20160907	103711	1496.22	482.710909090909	3113	1004.31691863496	3.001870778841	24.4	50	Paris	NGM	-1.86881311671435	-2.16674444846586	-0.80831995001691	-3.27466344435736	-0.237572537051386	-1.50613298394819
Block_38-20160907_110420_proc	CA250L31_NaCl_2_B38	CA250L31	Block_38	20160907	110420	1496.092	461.31119544592	1127	347.503841520142	2.54095960990967	24.4	50	Paris	NaCl	-1.09449262741677	-2.21806306174203	-0.308343162728042	-4.79477458809006	0.189944073793789	-2.92302454825255
Block_38-20160907_113009_proc	CA350L28_NGM_2_B38	CA350L28	Block_38	20160907	113009	1496.247	637.143266475645	2400	1021.98623592331	3.00944504677442	24.5	50	Paris	NGM	-1.88852127914725	-2.40230276277307	-0.869007791717722	-4.41490395739918	-0.371275469343955	-2.64950817800335
Block_38-20160907_115545_proc	CA350L28_NaCl_2_B38	CA350L28	Block_38	20160907	115545	1495.314	527.601195559351	2561	903.613998014797	2.95598295001891	24.7	50	Paris	NaCl	-1.75536717108686	-2.79005651798885	-0.758384301723078	-4.58038608532175	-0.389048080687779	-2.72217149560837
Block_38-20160907_122140_proc	CA150L33_NGM_2_B38	CA150L33	Block_38	20160907	122140	1494.237	1140.62301587302	1893	1445.01800520775	3.1598732585207	24.7	49	Paris	NGM	-1.9255148854597	-2.19955614760398	-0.337338634082998	-3.58913415418394	-0.229680685159106	-2.7483039479358
Block_38-20160907_125051_proc	CA150L33_NaCl_2_B38	CA150L33	Block_38	20160907	125051	1495.608	305.77967806841	2306	471.465743447317	2.6734501425192	24.8	48	Paris	NaCl	-0.972802354044452	-2.49801752609536	-0.571348822835309	-4.43962573166747	-0.2312145463275	-2.5536140309104
Block_38-20160907_131722_proc	CA250L33_NGM_2_B38	CA250L33	Block_38	20160907	131722	1497.133	1146.74559193955	1704	1305.19766023793	3.1156762865787	25	48	Paris	NGM	-2.57245442368662	-2.97613513192237	-0.419930458657725	-3.36525285523782	-0.0946813621400436	-2.35401091593394
Block_38-20160907_134446_proc	CA250L33_NaCl_2_B38	CA250L33	Block_38	20160907	134446	1496.581	529.723320158103	635	224.761846034659	2.35172259042488	25.1	47	Paris	NaCl	-1.81034415717377	-2.60999200530707	0.171525473580481	-3.43390362966227	0.48639591969612	-2.65545226059433
Block_38-20160907_141018_proc	CA350L32_NGM_2_B38	CA350L32	Block_38	20160907	141018	1496.059	737.967897271268	2458	1212.46895442812	3.08367062719746	25.2	47	Paris	NGM	-2.30431538954279	-2.82642462251436	-0.783599137690172	-4.05010737718975	-0.29162275902554	-2.37344906805097
Block_38-20160907_143614_proc	CA350L32_NaCl_2_B38	CA350L32	Block_38	20160907	143614	1494.899	617.166184971098	1626	671.290981372659	2.82691081258579	25.4	47	Paris	NaCl	-1.71279219045252	-2.76958450107194	-0.390964514506742	-4.88485703750418	-0.0126932521090874	-3.30096121074641
Block_38-20160907_152749_proc	CA250L29_NGM_2_B38	CA250L29	Block_38	20160907	152749	1496.963	944.07962962963	1455	917.615105457591	2.96266055415529	25.8	46	Paris	NGM	-1.99618175001915	-2.39533984047378	0.0527404259001955	-3.43046260324634	0.195926216930871	-2.91600987771559
Block_38-20160907_161918_proc	CA150L32_NGM_2_B38	CA150L32	Block_38	20160907	161918	1496.729	900.136476426799	1319	793.249821715854	2.89940998316409	26	45	Paris	NGM	-2.36535842685509	-2.7525665723991	-0.493466484237194	-3.52520598542692	-0.251581041083972	-2.50538276874552
Block_38-20160907_164513_proc	CA250L27_NaCl_2_B38	CA250L27	Block_38	20160907	164513	1494.111	520.287425149701	372	129.539854907493	2.11240340628194	26	45	Paris	NaCl	-1.58219290375626	-2.70810296089464	-0.587354096743844	-3.84573774096233	-0.0515943009035657	-2.41951516057894
Block_38-20160907_171049_proc	CA250L27_NGM_2_B38	CA250L27	Block_38	20160907	171049	1495.493	570.899096385542	2250	858.929441239424	2.93395748916423	26	45	Paris	NGM	-1.8338457726283	-2.41884971989622	-1.03549055074966	-3.54612509704684	-0.655989063040301	-1.78175642653834
Block_39-20160908_082207_proc	CA350L31_NGM_2_B39	CA350L31	Block_39	20160908	082207	1497.246	543.848803827751	3631	1318.89816816913	3.12021126506154	25.2	50	Paris	NGM	-2.0412407116153	-2.68600523058903	-0.814415574568991	-3.79516105561848	-0.301749464713244	-2.00841556519714
Block_39-20160908_084751_proc	CA350L31_NaCl_2_B39	CA350L31	Block_39	20160908	084751	1496.684	708.781609195402	416	197.004277072039	2.29447565503784	25.2	49	Paris	NaCl	-1.48082897273202	-2.31727465146298	-0.248279175249245	-3.99935495256672	-0.0508962188633812	-2.5184160303807
Block_39-20160908_091337_proc	CA250L34_NGM_2_B39	CA250L34	Block_39	20160908	091337	1496.682	677.029350104822	5105	2309.26464825869	3.36347370714506	25.3	49	Paris	NGM	-2.45664214502706	-2.90309643263744	-0.9949333547265	-3.60517935659059	-0.613625124379884	-2.07458790117384
Block_39-20160908_093918_proc	CA250L34_NaCl_2_B39	CA250L34	Block_39	20160908	093918	1495.119	1333.42975206612	259	230.990513654849	2.36359414460232	25.4	50	Paris	NaCl	-2.58760266726218	-3.20166383242931	-0.0843866020297426	-3.68886347109832	0.265706496415875	-2.71731852749742
Block_39-20160908_100530_proc	CA350L35_NGM_2_B39	CA350L35	Block_39	20160908	100530	1496.14	829.56403622251	4745	2630.95789957879	3.42011389858859	25.4	48	Paris	NGM	-3.03546509329506	-3.36743979136801	-1.02017700986369	-3.619666057757	-0.710367532667399	-2.0493310168634
Block_39-20160908_103134_proc	CA350L35_NaCl_2_B39	CA350L35	Block_39	20160908	103134	1494.284	998.398496240602	281	187.748766261038	2.27357709183981	25.5	49	Paris	NaCl	-1.74149365469192	-2.60248264576762	0.315238290864168	-3.84525656729834	0.620842705712515	-2.76450850482534
Block_39-20160908_105719_proc	CA150L35_NGM_2_B39	CA150L35	Block_39	20160908	105719	1497.485	573.083413231064	3400	1301.17069952996	3.1143342750404	25.3	50	Paris	NGM	-2.22192328325422	-2.72875626232626	-1.11017643836894	-3.59545428923107	-0.638006708557466	-1.92765160759851
Block_39-20160908_112313_proc	CA150L35_NaCl_2_B39	CA150L35	Block_39	20160908	112313	1493.477	765.485714285714	460	235.774256029004	2.37249638313856	25.3	50	Paris	NaCl	-1.71031466667846	-2.70916101978848	-0.207991381809881	-4.1609029725703	0.0124847727550209	-3.10539861392631
Block_39-20160908_114915_proc	CA150L28_NGM_2_B39	CA150L28	Block_39	20160908	114915	1496.177	479.228460793804	2925	936.883301789747	2.97168549852378	25.2	50	Paris	NGM	-1.85072247365467	-2.6457620420172	-0.58800660576931	-4.28460659759869	0.0308091511842247	-2.40225079259738
Block_39-20160908_124303_proc	CA150L30_NGM_2_B39	CA150L30	Block_39	20160908	124303	1496.504	722.617647058824	2037	983.607225278933	2.99282171027331	25.1	52	Paris	NGM	-2.04562155450193	-2.4247887486398	-0.655192405526988	-3.34820620847314	-0.355818902409098	-2.0428836198583
Block_39-20160908_130859_proc	CA150L30_NaCl_2_B39	CA150L30	Block_39	20160908	130859	1494.592	755.559036144578	845	427.171686682498	2.63060245955175	25.1	53	Paris	NaCl	-1.83598472906645	-2.3200547634335	-0.203476239439718	-4.50366365117716	-0.0184296551561047	-3.23183232758352
Block_39-20160908_133445_proc	CA350L34_NGM_2_B39	CA350L34	Block_39	20160908	133445	1497.29	450.404793608522	4925	1481.50565923901	3.17070331479115	25.3	54	Paris	NGM	-1.8727341163005	-2.51118307291337	-1.12087245565293	-3.84525388012463	-0.682110472730154	-1.80257917434804
Block_39-20160908_140014_proc	CA350L34_NaCl_2_B39	CA350L34	Block_39	20160908	140014	1496.318	446.409594095941	599	178.704892184328	2.25213644181497	25.3	54	Paris	NaCl	-1.25100744226347	-2.25008701795036	0.22543669949481	-4.07122124680269	0.497484558924009	-2.77267742196113
Block_39-20160908_142538_proc	CA250L35_NaCl_2_B39	CA250L35	Block_39	20160908	142538	1494.363	763.26171875	589	300.837984039855	2.47833266974358	25.3	55	Paris	NaCl	-1.56285058420859	-2.37221086980277	-0.084618160885724	-3.85935313822603	0.19758951380014	-2.6845864310509
Block_39-20160908_145124_proc	CA250L35_NGM_2_B39	CA250L35	Block_39	20160908	145124	1495.512	794.798473282443	2142	1138.37824756404	3.05628658854042	25.2	55	Paris	NGM	-2.36157225854755	-2.80271407896585	-0.704792487214627	-3.52947288293863	-0.385991857816502	-2.49160554815377
Block_39-20160908_151731_proc	CA150L36_NaCl_2_B39	CA150L36	Block_39	20160908	151731	1495.895	843.931818181818	863	486.874519328502	2.68741704625549	25.2	55	Paris	NaCl	-2.00548339483929	-2.98741535913473	-0.28095141928375	-4.06312906397399	0.0321412903414851	-2.73196904141842
Block_39-20160908_154317_proc	CA150L36_NGM_2_B39	CA150L36	Block_39	20160908	154317	1496.847	442.135922330097	4783	1412.79377017481	3.15007877118206	25.2	53	Paris	NGM	-2.13760955912237	-2.73090591830317	-1.19787501582483	-3.27331876430993	-0.592327423912054	-1.64826339406014
Block_39-20160908_160901_proc	CA350L33_NaCl_2_B39	CA350L33	Block_39	20160908	160901	1496.599	751.228228228228	771	387.008787232895	2.58772082600969	25.2	52	Paris	NaCl	-1.79320951203125	-2.74399680944789	0.0153970283247605	-3.88315312794724	0.18758861681583	-2.52223150248744
Block_39-20160908_163425_proc	CA350L33_NGM_2_B39	CA350L33	Block_39	20160908	163425	1497.54	803.860344827586	1367	733.78814013603	2.8655706881843	25.2	51	Paris	NGM	-2.26016493299274	-2.85242296102301	-0.433223111347148	-3.89408147099382	-0.202836348508377	-2.4358659595971
Block_4-20160711_075713_proc	CA150L7_NGM_B4_1	CA150L7	Block_4	20160711	075713	1595.72	980.673289183223	954	586.294787231341	2.76811603287365	23.6	52	Paris	NGM	-1.95116344021149	-2.42852564538211	-0.595463474134748	-4.24423351140363	-0.329879124972539	-2.94351069911198
Block_4-20160711_082606_proc	CA150L7_NaCl_B4_1	CA150L7	Block_4	20160711	082606	1596.368	513.99173553719	1071	344.835995685412	2.53761259332323	23.6	52	Paris	NaCl	-1.64059312405738	-2.87761896728264	-0.36389553526926	-4.26381734096947	0.137645000111823	-2.53133713887838
Block_4-20160711_085623_proc	CA250L8_NaCl_B4_1	CA250L8	Block_4	20160711	085623	1595.245	340.881944444444	1193	254.927713123829	2.40641705007317	23.6	52	Paris	NaCl	-1.26464861678271	-2.34273292821951	-0.397104874796745	-4.12828575589009	-0.0104162916271914	-2.51751869042942
Block_4-20160711_092945_proc	CA250L8_NGM_B4_1	CA250L8	Block_4	20160711	092945	1596.782	459.116861435726	2785	800.760817130014	2.90350281407098	23.7	53	Paris	NGM	-1.4772297825991	-2.43268453043738	-0.665948099842714	-4.33938455108825	-0.0848545544455466	-2.45884245965456
Block_4-20160711_100740_proc	CA150L9_NGM_B4_1	CA150L9	Block_4	20160711	100740	1598.354	490.028169014084	3054	936.304490850596	2.97141710642137	23.7	52	Paris	NGM	-2.10495926495297	-2.86007727327015	-0.960860611785446	-3.04882711092324	-0.29208654234753	-1.54121685774144
Block_4-20160711_111807_proc	CA350L7_NGM_B4_1	CA350L7	Block_4	20160711	111807	1595.863	470.20253164557	2347	691.516340545618	2.83980244695429	23.7	50	Paris	NGM	-1.79376304761543	-2.65238425338392	-1.20990495308897	-3.93089606838318	-0.424034479664533	-1.89328189293673
Block_4-20160711_114605_proc	CA250L7_NGM_B4_1	CA250L7	Block_4	20160711	114605	1596.949	1161.95519348269	1361	990.276469899752	2.99575645983953	23.7	49	Paris	NGM	-2.29193725949362	-2.6632224389253	-0.398347845946044	-3.52508094712311	-0.254976667082117	-2.72645372825105
Block_4-20160711_121704_proc	CA150L8_NGM_B4_1	CA150L8	Block_4	20160711	121704	1597.151	601.84670487106	2884	1086.76380432917	3.03613516540845	23.7	48	Paris	NGM	-2.17536357898397	-2.91777860204317	-1.13096055194715	-4.73772854902578	-0.386804917704312	-2.95681289486522
Block_4-20160711_130735_proc	CA250L7_NaCl_B4_1	CA250L7	Block_4	20160711	130735	1595.686	598.063492063492	1237	463.627894010814	2.6661695572539	23.7	48	Paris	NaCl	-1.85310472330669	-2.50083322954568	-0.492830094077301	-3.59872653191472	-0.285806744738482	-2.5383269802017
Block_4-20160711_133716_proc	CA350L7_NaCl_B4_1	CA350L7	Block_4	20160711	133716	1594.959	516.096577017115	1543	499.28369214344	2.69834738114067	23.8	48	Paris	NaCl	-1.80239686698139	-2.76491925972581	-0.421293141811319	-4.63247557551589	-0.00754782532732739	-3.12555969681221
Block_4-20160711_143521_proc	CA150L8_NaCl_B4_1	CA150L8	Block_4	20160711	143521	1592.503	855.219827586207	389	208.904167170193	2.31994710326882	24.2	48	Paris	NaCl	-2.06814391427237	-3.04342859793647	-0.358809242502498	-4.00211316787007	-0.0129098907169904	-2.85885791101858
Block_40-20160909_111413_proc	CA150L34_NGM_2_B40	CA150L34	Block_40	20160909	111413	1495.175	1403.6951754386	1232	1156.62210519862	3.06319148822181	24.8	44	Paris	NGM	-2.21145160739834	-2.62896600244438	-0.355719512384871	-3.95917250054448	-0.251049809530714	-2.82230647297193
Block_40-20160909_113959_proc	CA150L34_NaCl_2_B40	CA150L34	Block_40	20160909	113959	1496.278	632.358095238095	1095	462.769695394649	2.66536491131299	25	45	Paris	NaCl	-1.65786492209863	-2.65580662786094	-0.357887569349761	-4.44013436538888	-0.229982653203396	-2.80747579164121
Block_40-20160909_120614_proc	CA350L36_NGM_2_B40	CA350L36	Block_40	20160909	120614	1495.824	1020.25867507886	2570	1752.92333520032	3.24376292246714	25.1	44	Paris	NGM	-2.3293974316259	-2.53427820560303	-0.938581646531347	-3.25126408117824	-0.567815123077122	-2.206560494005
Block_40-20160909_123200_proc	CA350L36_NaCl_2_B40	CA350L36	Block_40	20160909	123200	1496.82	487.099502487562	2420	787.523413650205	2.89626347454789	25.1	44	Paris	NaCl	-1.43771444410857	-2.38599626567077	-0.52776590823149	-4.41111884851811	-0.165320371961684	-3.04727829497318
Block_40-20160909_125806_proc	CA250L36_NGM_2_B40	CA250L36	Block_40	20160909	125806	1495.307	576.394428152493	4045	1559.22192691991	3.19290793351937	25.3	43	Paris	NGM	-1.82839178529771	-2.74826173574163	-0.674988279805402	-3.69272783183629	-0.401793792205972	-2.08122936217497
Block_40-20160909_132358_proc	CA250L36_NaCl_2_B40	CA250L36	Block_40	20160909	132358	1493.908	495.040983606557	478	158.396360528181	2.19974519858752	25.2	44	Paris	NaCl	-1.61833136639888	-2.58964190840558	-0.245299615707214	-3.44153126180575	-0.0921811155431764	-2.40170453599464
Block_40-20160909_134935_proc	CA150L38_NaCl_2_B40	CA150L38	Block_40	20160909	134935	1497.378	866.493946731235	885	512.126625913525	2.70937735577331	25.5	43	Paris	NaCl	-1.93680612320337	-2.81435723655439	-0.431910789492727	-5.04294609688155	-0.0867062141575998	-3.77659947495607
Block_40-20160909_141519_proc	CA150L38_NGM_2_B40	CA150L38	Block_40	20160909	141519	1497.03	663.553370786517	2454	1087.72701409465	3.03651991452754	25.6	42	Paris	NGM	-2.14927841448834	-2.82226208117082	-0.895359601361191	-4.66910975405305	-0.177321504858436	-3.06109374629155
Block_40-20160909_144105_proc	CA150L37_NaCl_2_B40	CA150L37	Block_40	20160909	144105	1494.507	338.972055888224	1187	269.225791742241	2.43011666281338	25.6	41	Paris	NaCl	-1.0153575607671	-2.37949283570266	-0.666512396424644	-3.98183149432387	-0.183377668389525	-2.11492399023606
Block_40-20160909_150712_proc	CA150L37_NGM_2_B40	CA150L37	Block_40	20160909	150712	1496.487	447.648016276704	3129	935.98584079234	2.97126927896004	25.8	41	Paris	NGM	-1.69147698837776	-2.36609829980228	-0.839416523150324	-3.9253491612345	-0.0884195451034764	-2.26183924951335
Block_40-20160909_154055_proc	CA250L37_NaCl_2_B40	CA250L37	Block_40	20160909	154055	1493.872	290.633333333333	279	54.2795500551587	1.73463623896243	26	41	Paris	NaCl	-1.19764658331134	-3.01584496822717	-0.949751405858436	-4.38214924343562	-0.235598122323676	-2.25481812401471
Block_40-20160909_160749_proc	CA250L37_NGM_2_B40	CA250L37	Block_40	20160909	160749	1497.139	196.97168784029	6921	910.564116987568	2.9593105318701	26	40	Paris	NGM	-0.975858048496185	-2.19272137703854	-1.57294315475185	-4.10136028197388	-0.655633007758278	-1.55169182081218
Block_41-20160912_090515_proc	CA250L41_NGM_2_B41	CA250L41	Block_41	20160912	090515	1496.191	899.878718535469	1456	875.705985524337	2.94235831815727	25.3	51	Paris	NGM	-2.56719890052973	-2.97510833860443	-0.831785108677296	-3.56639722383551	-0.330117360232401	-2.12826238947129
Block_41-20160912_093301_proc	CA250L41_NaCl_2_B41	CA250L41	Block_41	20160912	093301	1496.301	526.154761904762	2203	774.656262661183	2.88910903625442	25.3	54	Paris	NaCl	-1.86801915721846	-2.68955822121034	-0.700526497906894	-3.83279694552432	-0.354185300551144	-2.19887335359813
Block_41-20160912_101012_proc	CA150L45_NGM_2_B41	CA150L45	Block_41	20160912	101012	1496.643	1050.21109123435	2627	1843.39520959416	3.26561845456024	25.2	53	Paris	NGM	-2.51336376133165	-2.82860475991717	-0.654394835667625	-3.7897813456733	-0.324440737798933	-2.32102603667745
Block_41-20160912_103607_proc	CA150L45_NaCl_2_B41	CA150L45	Block_41	20160912	103607	1495.54	1000.85064935065	1385	926.874673596594	2.96702101543358	25.2	53	Paris	NaCl	-2.07721076436355	-2.90654927772216	-0.514726074998261	-4.12256729767467	-0.2948511933437	-2.59359539895591
Block_41-20160912_110147_proc	CA350L38_NGM_2_B41	CA350L38	Block_41	20160912	110147	1496.54	403.664520283323	5133	1384.53364601968	3.1413035141467	25.3	53	Paris	NGM	-1.76131241048896	-2.5862749112872	-1.2555193222073	-4.29940224942976	-0.459524585534991	-1.99891938769051
Block_41-20160912_112724_proc	CA350L38_NaCl_2_B41	CA350L38	Block_41	20160912	112724	1496.9	334.055467511886	3006	670.83354622268	2.82661477214383	25.3	51	Paris	NaCl	-1.22924652745107	-2.66653674291446	-0.826135134834673	-4.50725153489724	-0.265399260527613	-2.35213702031027
Block_41-20160912_115326_proc	CA150L42_NaCl_2_B41	CA150L42	Block_41	20160912	115326	1496.745	462.73749093546	3229	998.285852453559	2.99925491640521	25.4	51	Paris	NaCl	-1.57674391711809	-2.39795532788919	-0.822193538901796	-4.11991044037867	-0.412120701911103	-2.31195019977423
Block_41-20160912_121903_proc	CA150L42_NGM_2_B41	CA150L42	Block_41	20160912	121903	1497.174	529.312753858651	3795	1341.68900935602	3.12765186220229	25.5	50	Paris	NGM	-1.92454673648719	-2.44089359294718	-0.966811701831872	-4.18079292333135	-0.429779748054321	-2.18030288983085
Block_41-20160912_124507_proc	CA350L37_NGM_2_B41	CA350L37	Block_41	20160912	124507	1496.504	757.262195121951	2768	1400.66565548609	3.14633447982078	25.6	49	Paris	NGM	-1.80823486273655	-2.15720406842652	-0.536787135771232	-3.66734715684218	-0.0616453553764731	-2.11514078719079
Block_41-20160912_131047_proc	CA350L37_NaCl_2_B41	CA350L37	Block_41	20160912	131047	1493.45	925.124481327801	621	384.681310324794	2.58510108669677	25.7	48	Paris	NaCl	-1.76791804809948	-2.49688129514094	-0.239925071296203	-3.33101416592075	0.0896191055974038	-2.22596893171963
Block_41-20160912_133748_proc	CA250L40_NaCl_2_B41	CA250L40	Block_41	20160912	133748	1496.389	362.735003295979	3463	839.455059088228	2.92399745078684	25.9	48	Paris	NaCl	-1.38053099250377	-2.32020720509263	-0.968891210992627	-3.99461365063938	-0.483989248295625	-1.85056801623673
Block_41-20160912_144131_proc	CA250L40_NGM_2_B41	CA250L40	Block_41	20160912	144131	1497.836	269.72801082544	5722	1030.40898866309	3.01300963855393	26.7	48	Paris	NGM	-1.27012985787698	-1.95420204385221	-1.25607582991083	-3.74228951889111	-0.734169807173127	-1.52176638677561
Block_41-20160912_150713_proc	CA150L39_NGM_2_B41	CA150L39	Block_41	20160912	150713	1496.888	337.43320610687	6741	1519.57744491666	3.18172283869886	26.8	47	Paris	NGM	-1.61704137414216	-2.16407824042503	-1.15475912911437	-3.50293411229003	-0.571684262379859	-1.89491100206555
Block_41-20160912_153305_proc	CA150L39_NaCl_2_B41	CA150L39	Block_41	20160912	153305	1496.406	281.972838388411	6959	1311.30788191504	3.11770467164317	27	47	Paris	NaCl	-1.24686986859895	-2.18674319205469	-1.13465252095363	-3.68933112133722	-0.610881904792567	-1.9259936268566
Block_41-20160912_155914_proc	CA250L39_NaCl_2_B41	CA250L39	Block_41	20160912	155914	1496.469	318.883280757098	5853	1247.21851389591	3.09594254896009	27.3	47	Paris	NaCl	-1.30383128239102	-2.55899818498406	-1.19719704716604	-3.88276980495157	-0.703756456302002	-1.65527622222355
Block_41-20160912_162511_proc	CA250L39_NGM_2_B41	CA250L39	Block_41	20160912	162511	1497.202	419.182324840764	4787	1340.2505400158	3.12718599088398	27.4	46	Paris	NGM	-1.71142123739052	-2.36480407950459	-0.955905453203893	-3.57469623112335	-0.354942419928684	-1.81879261330276
Block_41-20160912_165129_proc	CA250L44_NaCl_2_B41	CA250L44	Block_41	20160912	165129	1495.999	208.739681242338	5781	806.634294048294	2.90667668208931	27.5	46	Paris	NaCl	-0.809684977514687	-2.24045381921974	-0.971221487783381	-4.49656198260257	-0.175497607827195	-2.10468684176495
Block_41-20160912_171820_proc	CA250L44_NGM_2_B41	CA250L44	Block_41	20160912	171820	1495.922	402.906361686919	3475	935.944258365105	2.97124998441619	27.5	44	Paris	NGM	-1.37924271604274	-1.98524696277222	-1.03015001779638	-3.91700716247947	-0.453741510139533	-1.9492823324596
Block_41-20160912_174402_proc	CA250L38_NaCl_2_B41	CA250L38	Block_41	20160912	174402	1493.898	361.730061349693	466	112.836491238998	2.05244957288182	27.6	44	Paris	NaCl	-1.63213218551298	-2.28198109773304	-0.276894020702588	-3.47589075997924	0.152234514176819	-2.38536936048321
Block_41-20160912_180950_proc	CA250L38_NGM_2_B41	CA250L38	Block_41	20160912	180950	1495.286	624.067204301075	1252	522.530231530922	2.71811142206968	27.6	44	Paris	NGM	-2.11262724548681	-2.49907424158373	-1.08538725126008	-3.86640162046309	-0.628698458572474	-2.05541604298648
Block_42-20160913_102952_proc	CA150L43_NGM_2_B42	CA150L43	Block_42	20160913	102952	1497.833	862.796638655462	2002	1153.21192054671	3.06190912296426	25.8	52	Paris	NGM	-2.51371600936096	-2.97911378895166	-0.488369630504049	-3.06043375543408	-0.120546151356575	-2.01964285309291
Block_42-20160913_105538_proc	CA150L43_NaCl_2_B42	CA150L43	Block_42	20160913	105538	1493.042	864.975069252078	656	380.045333908465	2.5798354047536	25.8	51	Paris	NaCl	-1.90291438560478	-2.791772064684	-0.218113198563937	-3.59716263148094	0.0942089666979176	-2.44246239482201
Block_42-20160913_112121_proc	CA350L42_NaCl_2_B42	CA350L42	Block_42	20160913	112121	1495.745	446.290789473684	1838	548.410638880713	2.73910587128591	25.8	52	Paris	NaCl	-1.64787255780039	-2.62669996693979	-0.749935550285103	-3.91633121973087	-0.321492562442904	-2.41076772043967
Block_42-20160913_114706_proc	CA350L42_NGM_2_B42	CA350L42	Block_42	20160913	114706	1495.403	896.874709976798	2308	1384.23343448318	3.14120933488898	25.9	52	Paris	NGM	-2.43254618618114	-2.72895974192155	-0.704918824837098	-3.57687206879315	-0.2357529078023	-2.35386260678469
Block_42-20160913_121244_proc	CA150L44_NGM_2_B42	CA150L44	Block_42	20160913	121244	1495.396	914.222024866785	2778	1698.35199845387	3.23002770660471	26	52	Paris	NGM	-2.53798169285495	-2.94805218139033	-0.879224229368068	-3.35800192154398	-0.342227751441767	-2.23452222489943
Block_42-20160913_123849_proc	CA150L44_NaCl_2_B42	CA150L44	Block_42	20160913	123849	1494.927	618.06309148265	905	374.163486104538	2.57306140326807	26.2	51	Paris	NaCl	-1.92423742493434	-2.84797548922331	-0.289367717501501	-3.99339984716467	0.0698900605436314	-2.90044583863517
Block_42-20160913_130421_proc	CA350L40_NaCl_2_B42	CA350L40	Block_42	20160913	130421	1490.96	978.215277777778	271	177.802449614864	2.24993774002503	26.2	51	Paris	NaCl	-1.90303265454782	-2.96274629975477	-0.102944325629722	-3.36451634756872	0.293362182095914	-2.02611456784476
Block_42-20160913_135117_proc	CA350L40_NGM_2_B42	CA350L40	Block_42	20160913	135117	1489.778	969.08604206501	1302	846.938286623002	2.92785176599123	26.4	51	Paris	NGM	-2.59216479440598	-3.04271861343365	-1.0229448637446	-3.5657041036963	-0.551190519499404	-2.19096552268031
Block_42-20160913_141656_proc	CA350L41_NGM_2_B42	CA350L41	Block_42	20160913	141656	1496.822	641.229802513465	2753	1179.36912092391	3.07164975258549	26.5	50	Paris	NGM	-2.19747952911167	-2.72401847002876	-0.994478669641806	-3.86418605778792	-0.483305443065167	-2.56993443031343
Block_42-20160913_144250_proc	CA350L41_NaCl_2_B42	CA350L41	Block_42	20160913	144250	1495.344	543.781785392245	2517	915.306948656818	2.96156675937055	26.7	49	Paris	NaCl	-1.8574257303692	-2.6433066553134	-0.993916727481788	-4.16439747967711	-0.553350615141841	-2.77178345605863
Block_42-20160913_150844_proc	CA350L51_NaCl_2_B42	CA350L51	Block_42	20160913	150844	1497.894	271.409147869674	9366	1697.06139349471	3.22969755379304	26.8	48	Paris	NaCl	-1.38750095566642	-2.61879817975009	-1.26730572928385	-3.91877412900253	-0.857846720019671	-1.40572567931628
Block_42-20160913_153416_proc	CA350L51_NGM_2_B42	CA350L51	Block_42	20160913	153416	1496.909	518.388224471021	3970	1374.83390850743	3.13825023491126	27	47	Paris	NGM	-1.72648730701092	-2.10897460330415	-0.878193827937518	-3.374030676951	-0.569969263579105	-1.87955810577676
Block_42-20160913_160002_proc	CA350L43_NGM_2_B42	CA350L43	Block_42	20160913	160002	1497.226	579.290683229814	2351	909.623795120638	2.95886181266739	27.2	46	Paris	NGM	-1.76621342598563	-2.34471803188448	-0.677671293021103	-4.03663869907334	-0.0539711785313266	-2.23786852211076
Block_42-20160913_162536_proc	CA350L43_NaCl_2_B42	CA350L43	Block_42	20160913	162536	1493.835	731.724731182796	980	480.033093721288	2.68127117888623	27.2	46	Paris	NaCl	-1.84381136014256	-2.7054579235996	-0.19988908120867	-3.89666308527764	0.0972188177680103	-2.59844680933689
Block_42-20160913_165139_proc	CA150L40_NaCl_2_B42	CA350L40	Block_42	20160913	165139	1491.541	776.864197530864	147	76.5644638913962	1.88402724591412	27.2	43	Paris	NaCl	-1.44007475372905	-2.25046778411583	0.24642474587963	-4.33012722757981	0.620810880161207	-3.37314367051698
Block_42-20160913_171718_proc	CA150L40_NGM_2_B42	CA150L40	Block_42	20160913	171718	1496.095	1031.33145009416	1965	1354.57059841456	3.13180164480873	27.2	43	Paris	NGM	-2.09729245328955	-2.39935398099975	-0.575123227730541	-3.85443906483044	-0.186124780155528	-2.7326516531539
Block_43-20160914_085511_proc	CA350L52_NGM_2_B43	CA350L52	Block_43	20160914	085511	1497.709	568.570890840652	2944	1117.62211660268	3.04829498743635	26	47	Paris	NGM	-2.46924176959545	-2.95692105982246	-0.802354554280387	-2.55011662465726	-0.261259313773606	-1.37327629665634
Block_43-20160914_092109_proc	CA350L52_NaCl_2_B43	CA350L52	Block_43	20160914	092109	1495.257	603.022727272727	1319	531.93997906228	2.72586263185782	26	47	Paris	NaCl	-2.24873824524747	-2.93390051649596	-0.461884004880895	-3.34841412054114	-0.150684958354392	-2.22537286171759
Block_43-20160914_094724_proc	CA150L46_NGM_2_B43	CA150L46	Block_43	20160914	094724	1497.438	813.694915254237	2187	1188.39696846281	3.07496153527101	25.9	47	Paris	NGM	-2.39370766292775	-2.73507992370714	-0.796189790205019	-3.26700916009566	-0.438745405156282	-2.00495242016798
Block_43-20160914_101300_proc	CA150L46_NaCl_2_B43	CA150L46	Block_43	20160914	101300	1494.04	1139.87969924812	298	227.359475232216	2.35671305819064	26	47	Paris	NaCl	-1.87542322031478	-2.6610710517423	0.365196046285336	-3.79571665425332	0.664534263826644	-2.59623383086902
Block_43-20160914_103937_proc	CA250L47_NGM_2_B43	CA250L47	Block_43	20160914	103937	1494.606	671.120879120879	1906	855.848561831276	2.93239692521522	26	47	Paris	NGM	-2.75936917181339	-3.23828558025581	-1.56115400060071	-3.91072246023064	-0.686923926397329	-2.19810454237714
Block_43-20160914_110536_proc	CA250L47_NaCl_2_B43	CA250L47	Block_43	20160914	110536	1493.509	648.87899543379	844	366.689368558287	2.56429831862326	26	47	Paris	NaCl	-1.94172570161243	-3.37042263942666	-0.653562096066516	-4.49706028267825	-0.0550809088508402	-2.48461128777779
Block_43-20160914_113107_proc	CA350L46_NaCl_2_B43	CA350L46	Block_43	20160914	113107	1497.382	490.135906040268	1570	513.905852002509	2.71088356315691	26	47	Paris	NaCl	-1.54441990888141	-2.42123010004738	-0.327318049636657	-4.03759473958118	0.00931004248796634	-2.64428806314216
Block_43-20160914_115642_proc	CA350L46_NGM_2_B43	CA350L46	Block_43	20160914	115642	1497.695	603.075418994413	2143	862.919768647841	2.93597041836491	26	47	Paris	NGM	-2.27706527487674	-2.71766925328964	-0.410093419094039	-3.70053719913108	0.22907543171085	-2.35803941600246
Block_43-20160914_122236_proc	CA250L45_NGM_2_B43	CA250L45	Block_43	20160914	122236	1496.483	528.922844175492	3389	1197.82150476199	3.07839210580582	26.1	47	Paris	NGM	-2.0346695562621	-2.4704596957821	-0.943097902762883	-3.68648534525418	-0.657060747509621	-1.7525858945906
Block_43-20160914_124844_proc	CA250L45_NaCl_2_B43	CA250L45	Block_43	20160914	124844	1495.167	431.029473684211	1087	313.362345406725	2.49604680909312	26.2	46	Paris	NaCl	-1.55511536818186	-2.66520206588688	-0.137500843853141	-3.73803226797307	-0.043988002859994	-2.50870549002825
Block_43-20160914_131431_proc	CA350L47_NaCl_2_B43	CA350L47	Block_43	20160914	131431	1496.19	498.5625	1680	559.811922282598	2.74804214337346	26.3	46	Paris	NaCl	-1.58523217463112	-2.75631659943967	-0.514024637563794	-4.25077074398944	-0.101051483057949	-2.59439669867888
Block_43-20160914_134007_proc	CA350L47_NGM_2_B43	CA350L47	Block_43	20160914	134007	1497.776	646.997727272727	3809	1645.38244916584	3.21626686049717	26.4	45	Paris	NGM	-2.09765025497131	-2.75925893651256	-0.955594249066255	-4.02993808687762	-0.620187217374385	-2.02407404546039
Block_43-20160914_140555_proc	CA250L46_NaCl_2_B43	CA250L46	Block_43	20160914	140555	1495.395	393.749262536873	2455	646.420804889694	2.81051532564924	26.4	46	Paris	NaCl	-1.71859710161759	-2.3404405420591	-0.678875524360926	-3.4272719564321	-0.462536723995232	-2.0516791811665
Block_43-20160914_143134_proc	CA250L46_NGM_2_B43	CA250L46	Block_43	20160914	143134	1496.155	551.976635514019	2904	1071.37305261334	3.02994071871361	26.6	46	Paris	NGM	-2.13858172888112	-2.28869704480738	-1.0173151550664	-2.84296312210947	-0.960626435843723	-1.4505948287698
Block_43-20160914_145720_proc	CA150L47_NaCl_2_B43	CA150L47	Block_43	20160914	145720	1493.831	873.660633484163	473	276.632015025802	2.44190244021455	26.7	45	Paris	NaCl	-1.62203883694813	-2.50207775678301	0.174583520246555	-3.61863849028105	0.295446030315098	-2.51720413093809
Block_43-20160914_152254_proc	CA150L47_NGM_2_B43	CA150L47	Block_43	20160914	152254	1496.536	645.910034602076	4295	1853.73662819733	3.26804803129413	26.8	45	Paris	NGM	-2.06911556048243	-2.44168293274532	-1.00647951279625	-3.52078295697647	-0.604371535593486	-1.827595992198
Block_44-20160915_111004_proc	CA250L52_NGM_2_B44	CA250L52	Block_44	20160915	111004	1496.812	398.221033868093	4638	1233.92193213324	3.09128768359004	25.8	54	Paris	NGM	-1.38216349587821	-1.74150013786845	-0.82170354772162	-3.63874678821449	-0.31326424618487	-1.82514745408332
Block_44-20160915_113539_proc	CA250L52_NaCl_2_B44	CA250L52	Block_44	20160915	113539	1496.1	222.002022244692	6992	1037.5229861205	3.01599772720072	25.9	54	Paris	NaCl	-0.775851178472523	-2.09313538492807	-1.18840341761223	-5.03928782578965	-0.223251685663571	-2.4681863050057
Block_44-20160915_120139_proc	CA150L51_NGM_2_B44	CA150L51	Block_44	20160915	120139	1497.748	356.549676025918	6512	1550.22840309637	3.19039568971652	25.9	53	Paris	NGM	-2.32616631124068	-2.68203527029644	-1.21439133128629	-3.49634313170861	-0.597245723757764	-1.4884613929964
Block_44-20160915_122741_proc	CA150L51_NaCl_2_B44	CA150L51	Block_44	20160915	122741	1496.782	466.010262257697	2110	656.930437006685	2.81751938413571	26	53	Paris	NaCl	-1.48446718681547	-2.45982643801864	-0.680084197283293	-4.14629708463344	-0.183759047784151	-2.58927687918753
Block_44-20160915_125347_proc	CA250L42_NGM_2_B44	CA250L42	Block_44	20160915	125347	1498.313	474.618947368421	3492	1106.15696734296	3.04381675916929	26	53	Paris	NGM	-1.92849934860412	-2.34943220976901	-1.17018016095775	-3.58693099234269	-0.744507311262029	-1.54965819116427
Block_44-20160915_131959_proc	CA250L42_NaCl_2_B44	CA250L42	Block_44	20160915	131959	1495.35	529.134686346863	1462	517.333675353004	2.7137707493234	26	53	Paris	NaCl	-1.90472402473039	-2.82943065059534	-0.711313089848199	-3.84757612272897	-0.400922365557731	-2.27583940247296
Block_44-20160915_141557_proc	CA150L49_NaCl_2_B44	CA150L49	Block_44	20160915	141557	1496.227	564.006024096386	1228	462.897272666755	2.6654846219812	25.9	53	Paris	NaCl	-1.86744443453987	-2.88916864083667	-0.595733626787309	-3.79453431982762	-0.332509828801063	-2.15860465275989
Block_44-20160915_144210_proc	CA150L52_NGM_2_B44	CA150L52	Block_44	20160915	144210	1497.357	599.605296343001	2687	1075.98884653002	3.0318077695501	26	53	Paris	NGM	-1.79670133937637	-2.34372949080683	-0.654175872069788	-3.54556018803766	-0.327265397422703	-2.02265514278073
Block_44-20160915_150756_proc	CA150L52_NaCl_2_B44	CA150L52	Block_44	20160915	150756	1495.498	499.982484076433	1427	477.08188494874	2.67859292648103	26	52	Paris	NaCl	-1.5089933306436	-2.50945591087209	-0.381482688770379	-4.45661963332623	-0.0318129364476078	-2.96595177283857
Block_44-20160915_153338_proc	CA350L45_NaCl_2_B44	CA350L45	Block_44	20160915	153338	1495.907	476.808736717828	1901	605.928983887762	2.78242172695017	25.9	52	Paris	NaCl	-1.12045424817687	-2.74229198665234	-0.412350227872468	-4.77609566363806	-0.161648803451617	-2.67281855214418
Block_44-20160915_155913_proc	CA350L45_NGM_2_B44	CA350L45	Block_44	20160915	155913	1495.247	328.354868481772	6105	1340.65239527731	3.12731618845406	26.1	52	Paris	NGM	-1.28105516768024	-2.10566450464617	-1.15885311062712	-4.54674669173093	-0.369122272448221	-2.08302880837766
Block_44-20160915_162514_proc	CA250L43_NaCl_2_B44	CA250L43	Block_44	20160915	162514	1495.754	438.887683965918	2869	841.828780199296	2.92522376920018	26	51	Paris	NaCl	-1.36727827171281	-2.42035080925202	-0.480782529469128	-4.19520791130098	-0.20433354013645	-2.55598048461508
Block_44-20160915_165042_proc	CA250L43_NGM_2_B44	CA250L43	Block_44	20160915	165042	1495.733	484.155493482309	2869	928.669829976837	2.96786133669974	25.8	51	Paris	NGM	-1.86424735262848	-2.47490498514734	-1.14660023191767	-3.50876641788546	-0.701511007384967	-1.73658424482618
Block_44-20160915_180933_proc	CA250L48_NaCl_2_B44	CA250L48	Block_44	20160915	180933	1494.894	501.590488771466	1450	486.526943528187	2.68710689620067	25.8	51	Paris	NaCl	-1.67805288296227	-2.48492308115765	-0.883181051611118	-4.4354266174209	-0.41261117419472	-3.16728071710144
Block_44-20160915_183512_proc	CA250L48_NGM_2_B44	CA250L48	Block_44	20160915	183512	1495.364	1087.50112359551	823	598.525459165194	2.77708262849313	25.8	51	Paris	NGM	-1.88254970611743	-2.32019104620416	-0.569852047686124	-3.75345818483302	-0.309394745186203	-2.63295622352381
Block_45-20160916_092853_proc	CA250L51_NGM_2_B45	CA250L51	Block_45	20160916	092853	1498.233	313.256	5591	1168.98659687779	3.06780953174748	24.9	49	Paris	NGM	-1.35086800928955	-2.53389981294942	-1.13525570101846	-3.82493197703936	-0.622035182092362	-1.43314391654026
Block_45-20160916_095426_proc	CA250L51_NaCl_2_B45	CA250L51	Block_45	20160916	095426	1495.191	266.965714285714	906	161.765912945475	2.2088870130779	24.9	49	Paris	NaCl	-1.17482610202094	-2.45023372632088	-0.845415671206102	-4.06020354351232	-0.0919341172906356	-2.08959138186929
Block_45-20160916_131705_proc	CA150L48_NGM_2_B45	CA150L48	Block_45	20160916	131705	1492.227	758.305462653289	1553	789.188497125811	2.89718074653556	25.2	48	Paris	NGM	-2.48454973766611	-3.10671251203351	-0.65656494232049	-3.7399049098535	-0.650877179888147	-2.54283467342993
Block_45-20160916_145244_proc	CA250L49_NGM_2_B45	CA250L49	Block_45	20160916	145244	1497.631	1146.38134430727	2188	1674.83337440552	3.22397160649178	25.2	47	Paris	NGM	-2.48196819784141	-2.92721133231009	-0.491347609260839	-3.50638241048487	-0.229080270996275	-2.78289158561661
Block_45-20160916_170550_proc	CA250L50_NGM_2_B45	CA250L50	Block_45	20160916	170550	1498.89	410.508090614887	3036	831.48367332279	2.91985372600841	25.2	48	Paris	NGM	-1.61294881973267	-2.16681997753056	-0.832707759798058	-3.10825787507399	-0.513632210638316	-1.62881444333107
Block_45-20160916_173432_proc	CA250L50_NaCl_2_B45	CA250L50	Block_45	20160916	173432	1494.75	294.492924528302	838	165.101234825032	2.21775032144991	25.2	50	Paris	NaCl	-1.35535252840179	-2.29228356792148	-0.250689729626853	-3.38642657385399	-0.042224919992248	-2.13454715858341
Block_46-20161003_091155_proc	CA350L44_NGM_2_B46	CA350L44	Block_46	20161003	091155	1497.553	534.991916859122	3449	1232.13477001957	3.09065821324621	24.9	41	Paris	NGM	-2.26135046229655	-2.67330776088631	-1.10342285958283	-3.68907695169578	-0.796426787734041	-1.88998563906889
Block_46-20161003_093833_proc	CA350L44_NaCl_2_B46	CA350L44	Block_46	20161003	093833	1497.39	496.521963824289	2179	722.538122448478	2.85886076621368	24.8	40	Paris	NaCl	-2.02676830295246	-2.77799750580531	-0.745803149317083	-3.58989323703203	-0.356410219748624	-2.21115673073666
Block_46-20161003_100444_proc	CA150L50_NGM_2_B46	CA150L50	Block_46	20161003	100444	1496.791	641.676160337553	3745	1605.48615034707	3.20560656349717	24.8	40	Paris	NGM	-2.44251214189926	-3.04211964093585	-1.27559896252645	-3.78250089048889	-0.506062662376141	-2.01846824028599
Block_46-20161003_103047_proc	CA150L50_NaCl_2_B46	CA150L50	Block_46	20161003	103047	1495.002	532.119170984456	910	323.898192508007	2.51040852446591	24.8	40	Paris	NaCl	-1.38070678764378	-2.45728073182161	-0.526309003656462	-4.09648005708168	0.0744931524288982	-2.50747456911907
Block_46-20161003_105723_proc	CA250L25_NGM_2_B46	CA250L25	Block_46	20161003	105723	1495.44	460.911716171617	4787	1475.40816436201	3.16891218235373	24.8	40	Paris	NGM	-2.03561421594993	-2.65632455256204	-1.28946996398986	-3.63165458127321	-0.703634698769934	-1.84831624171798
Block_46-20161003_112714_proc	CA250L25_NaCl_2_B46	CA250L25	Block_46	20161003	112714	1494.818	323.041807909605	2063	445.830361768131	2.64916964130743	24.9	40	Paris	NaCl	-1.33274425499924	-2.48184735568249	-0.58845553137229	-3.84583521446577	-0.0756845356780585	-2.29637362504978
Block_46-20161003_115321_proc	CA350L26_NGM_2_B46	CA350L26	Block_46	20161003	115321	1496.804	496.684482758621	3453	1145.80901638793	3.05911223539668	25	40	Paris	NGM	-1.85169454589621	-2.41217470437013	-1.19916870376821	-3.42168300943574	-0.701856510950961	-1.70909898569918
Block_46-20161003_121849_proc	CA350L26_NaCl_2_B46	CA350L26	Block_46	20161003	121849	1496.868	251.117109634551	5831	978.218430936509	2.99043584124811	25.1	40	Paris	NaCl	-1.20306942558452	-2.4131177841237	-0.802127115278376	-3.96030516210189	-0.331618652958255	-2.12567696907339
Block_46-20161003_124644_proc	CA350L48_NGM_2_B46	CA350L48	Block_46	20161003	124644	1496.617	708.730496453901	2853	1351.05247794391	3.13067221833279	25.2	41	Paris	NGM	-2.07771175637734	-2.62577479980945	-0.840954711619432	-3.72076893879741	-0.620890816624066	-2.11289835758308
Block_46-20161003_131310_proc	CA350L48_NaCl_2_B46	CA350L48	Block_46	20161003	131310	1495.866	730.081232492997	737	359.704591418843	2.55594598136908	25.4	40	Paris	NaCl	-2.04730232643076	-2.66844008511985	-0.106925875242174	-3.10798890914194	0.0924755202780188	-2.30970010085617
Block_46-20161003_133856_proc	CA250L26_NGM_2_B46	CA250L26	Block_46	20161003	133856	1496.277	328.790998766954	4067	893.680108686562	2.95118209162185	25.5	39	Paris	NGM	-1.59821960815566	-2.04949131112212	-1.27850493156312	-3.56463779239085	-0.816817709872246	-1.55598168094131
Block_46-20161003_140637_proc	CA250L26_NaCl_2_B46	CA250L26	Block_46	20161003	140637	1496.251	546.668407310705	782	285.71054890989	2.45592627555523	25.6	38	Paris	NaCl	-0.96609659000742	-2.04021252495374	-0.0451156045306318	-4.68703084075552	0.187179669554562	-2.98279433817428
Block_46-20161003_143229_proc	CA350L39_NaCl_2_B46	CA350L39	Block_46	20161003	143229	1496.76	357.725517241379	3467	828.612715649711	2.91835159357021	25.8	38	Paris	NaCl	-1.14319283406513	-2.30952159743875	-0.952925844015268	-3.9849282723112	-0.548680488864381	-1.86894471965206
Block_46-20161003_150013_proc	CA350L39_NGM_2_B46	CA350L39	Block_46	20161003	150013	1496.604	280.267572633552	5374	1006.38374301599	3.00276361262477	26	38	Paris	NGM	-1.03964592736213	-1.96931368237414	-1.02397715996017	-4.02443753890356	-0.369129777666854	-2.04805565944508
Block_46-20161003_152655_proc	CA350L50_NaCl_2_B46	CA350L50	Block_46	20161003	152655	1493.319	181.289795918367	635	77.0893696578985	1.88699449455921	26.2	38	Paris	NaCl	-1.44465188558337	-2.45851175401519	-0.423979690474511	-3.63153307506713	-0.251734541806552	-2.20009980661824
Block_46-20161003_155533_proc	CA350L50_NGM_2_B46	CA350L50	Block_46	20161003	155533	1496.53	445.105680317041	2915	866.994352351222	2.93801626846734	26.2	37	Paris	NGM	-2.25126820601659	-2.84483498494091	-0.705866776708393	-3.1930420100903	-0.371445570641892	-2.03875769977385
Block_47-20161010_093534_proc	CA150L31_NGM_2_B47	CA150L31	Block_47	20161010	093534	1496.55	703.118098159509	3315	1557.47318525861	3.192420578224	23.7	34	Paris	NGM	-2.40381648927584	-2.7641830178594	-1.13511835015604	-3.75430462252262	-0.804593677972619	-2.35976615401883
Block_47-20161010_104851_proc	CA150L31_NaCl_2_B47	CA150L31	Block_47	20161010	104851	1494.287	487.160377358491	1405	458.051452089645	2.66091426425619	23.8	36	Paris	NaCl	-1.88481020652353	-2.6846165321569	-0.267887536666123	-4.49772902157168	0.0373087367636127	-3.6497250807666
Block_47-20161010_111957_proc	CA250L28_NGM_2_B47	CA250L28	Block_47	20161010	111957	1496.21	578.092128801431	3580	1383.20811992242	3.14088752973604	24	36	Paris	NGM	-2.12007839232501	-2.76754638066829	-0.925858406465652	-4.39783407979352	-0.445875230437985	-2.57848923751098
Block_47-20161010_122449_proc	CA250L28_NaCl_2_B47	CA250L28	Block_47	20161010	122449	1496.678	409.474407944996	3095	846.757480626937	2.92775904208153	24	35	Paris	NaCl	-1.78347105144004	-2.95048660462927	-1.09020751880102	-4.53689585978742	-0.508612911071629	-2.18676313487623
Block_48-20161024_093105_proc	GA450L4_NGM_B48	GA450L4	Block_48	20161024	093105	1499.053	698.920298879203	3889	1813.21210280172	3.2584486092188	24.7	45	Paris	NGM	-2.38989127195558	-2.75177346676493	-0.846678403598071	-4.37605267740044	-0.453330428919692	-3.38601660895294
Block_48-20161024_095723_proc	GA450L4_NaCl_B48	GA450L4	Block_48	20161024	095723	1496.609	508.313139260425	2883	979.191479195839	2.99086762564061	24.7	45	Paris	NaCl	-1.77570966286954	-2.62148874294156	-0.645906055913344	-4.15493829380064	-0.296393777963376	-2.97182717490241
Block_48-20161024_102719_proc	GA250L49_NGM_B48	GA250L49	Block_48	20161024	102719	1497.255	589.218778486782	3180	1251.4339344921	3.09740792734188	24.8	45	Paris	NGM	-1.70012501818866	-2.03304807388864	-0.831994383933425	-3.55335186961508	-0.401554461163577	-1.92079824164893
Block_48-20161024_105326_proc	GA250L49_NaCl_B48	GA250L49	Block_48	20161024	105326	1496.622	328.158407798538	2637	578.204597663768	2.76208154069345	24.8	45	Paris	NaCl	-0.970035821429237	-2.18629862792688	-0.650834407236955	-4.18170000913387	-0.145982453776269	-2.21209133674931
Block_48-20161024_111931_proc	GA250L2_NGM_B48	GA250L2	Block_48	20161024	111931	1496.061	907.149171270718	2058	1247.88561059685	3.09617477688211	24.8	45	Paris	NGM	-2.11208515397161	-2.32019481906837	-0.902198010713984	-3.32188679702487	-0.564120454325758	-2.28200959645032
Block_48-20161024_115355_proc	GA250L2_NaCl_B48	GA250L2	Block_48	20161024	115355	1496.22	263.656916212196	4518	796.14090671606	2.90098993908637	24.9	46	Paris	NaCl	-0.905228696679057	-1.88930172411239	-1.24376545030439	-4.05396723164195	-0.4552154710107	-2.22672368397124
Block_48-20161024_122419_proc	GA450L16_NGM_B48	GA450L16	Block_48	20161024	122419	1497.295	653.329361702128	3594	1568.20514725385	3.19540287498908	25	46	Paris	NGM	-1.96986836595589	-2.31978391360117	-0.664911543983685	-3.25762033307577	-0.474823796024153	-2.02549747767725
Block_48-20161024_124957_proc	GA450L16_NaCl_B48	GA450L16	Block_48	20161024	124957	1495.056	388.983383685801	1706	443.866753197188	2.64725261642941	25	46	Paris	NaCl	-1.72890735630889	-2.48936138863454	-0.501846684337986	-3.60848168753015	-0.283943646177984	-2.43422302123641
Block_48-20161024_131547_proc	GA450L10_NGM_B48	GA450L10	Block_48	20161024	131547	1497.108	440.622623574144	3625	1066.89498049324	3.02812167187341	25	46	Paris	NGM	-2.02740997031649	-2.16257751900291	-1.25502397421268	-2.47989188075234	-1.03050644372232	-1.11490775730988
Block_48-20161024_134125_proc	GA450L10_NaCl_B48	GA450L10	Block_48	20161024	134125	1496.92	477.308917197452	2663	849.12596965557	2.92897212353969	25.1	46.1	Paris	NaCl	-1.94035223040719	-2.48585543781333	-0.720335422055392	-3.48387735819614	-0.519919723283013	-2.11134713109033
Block_48-20161024_140826_proc	GA250L36_NaCl_B48	GA250L36	Block_48	20161024	140826	1497.109	294.905705996132	5870	1156.29289129736	3.06306785567857	25.2	47	Paris	NaCl	-1.66326410891324	-2.51726102034846	-1.42957593378824	-3.93100588441144	-0.755700475648564	-2.08127667811449
Block_48-20161024_143517_proc	GA250L36_NGM_B48	GA250L36	Block_48	20161024	143517	1495.508	390.092624356775	5487	1431.2449213549	3.15571395863142	25.2	47	Paris	NGM	-1.79537340527056	-2.2418443210364	-1.41400605582266	-4.09655702352682	-0.778094410996217	-2.26983955214748
Block_48-20161024_150204_proc	GA250L35_NaCl_B48	GA250L35	Block_48	20161024	150204	1496.733	266.436162079511	7177	1277.59081629432	3.10639178130275	25.2	47	Paris	NaCl	-1.17542634270292	-1.92301087542919	-1.30153594096845	-3.79776180157182	-0.531388020394739	-2.04594244076756
Block_48-20161024_152753_proc	GA250L35_NGM_B48	GA250L35	Block_48	20161024	152753	1496.084	709.734610123119	2697	1279.44302826716	3.1070209521536	25.2	47	Paris	NGM	-2.0869749082164	-2.26430181507649	-1.08640470695091	-3.198688314819	-0.629204619045139	-1.95947262007534
Block_48-20161024_155540_proc	A6140L90_NaCl_B48	A6140L90	Block_48	20161024	155540	1496.818	344.816562778272	2450	564.397661443654	2.75158520560637	25.3	48	Paris	NaCl	-1.31200923586894	-2.2954544817869	-0.944746892377605	-3.62001817180274	-0.32953006218585	-2.00528251797508
Block_48-20161024_162343_proc	A6140L90_NGM_B48	A6140L90	Block_48	20161024	162343	1496.787	356.706909643128	3539	843.397058650984	2.92603208207857	25.3	48	Paris	NGM	-1.63181745682327	-2.2682673283763	-1.21497341623535	-2.79273604369007	-0.510990305538026	-1.44868832580927
Block_49-20161025_092027_proc	A6140L179_NGM_B49	A6140L179	Block_49	20161025	092027	1495.53	1358.6108490566	801	727.666639983377	2.86193246506404	24.8	48	Paris	NGM	-2.93656973821561	-3.42744311940817	-0.680232105097753	-4.39488548733246	-0.279210280310831	-3.23337329095408
Block_49-20161025_094623_proc	A6140L179_NaCl_B49	A6140L179	Block_49	20161025	094623	1491.247	672.842920353982	776	350.127179598477	2.54422582539362	24.9	48	Paris	NaCl	-1.71137147021106	-2.93171487391063	-0.619669238612571	-4.45966583090228	-0.0642571061339027	-2.69676352274804
Block_49-20161025_101202_proc	A6140L62_NGM_B49	A6140L62	Block_49	20161025	101202	1496.887	364.723941368078	3860	940.508143688055	2.97336256037919	25	48	Paris	NGM	-1.71511344432208	-2.22586383713854	-1.14829915014139	-3.950063853878	-0.360764471213776	-1.69018833724698
Block_49-20161025_103802_proc	A6140L62_NaCl_B49	A6140L62	Block_49	20161025	103802	1495.715	405.240875912409	529	143.324378880779	2.15632006836588	25	48	Paris	NaCl	-1.16737786386075	-2.53319983110298	-0.158196839282825	-4.69800980257333	0.433787589941137	-3.20812015479718
Block_49-20161025_110348_proc	A6140L2_NGM_B49	A6140L2	Block_49	20161025	110348	1495.223	708.601889338731	1950	924.125487777092	2.96573094843738	25	47	Paris	NGM	-2.05537500039982	-2.51218112270586	-0.667015942257561	-3.52189401535753	-0.179809071611717	-2.18812320190874
Block_49-20161025_113016_proc	A6140L2_NaCl_B49	A6140L2	Block_49	20161025	113016	1495.563	611.687732342007	1817	743.155995210785	2.87107998569638	24.9	47	Paris	NaCl	-2.03260916712245	-2.9055124565096	-0.71991732910755	-4.12872916737707	-0.350049075424063	-2.50545861615478
Block_49-20161025_115609_proc	A6140L85_NGM_B49	A6140L85	Block_49	20161025	115609	1497.306	626.205240174672	2956	1236.26212007187	3.09211056236421	24.9	47	Paris	NGM	-2.15739221236424	-2.80302484161503	-1.05947491359615	-3.76765833504364	-0.406058624156648	-2.24041464381273
Block_49-20161025_122152_proc	A6140L85_NaCl_B49	A6140L85	Block_49	20161025	122152	1493.696	595.434944237918	554	220.842098464351	2.34408186519858	24.9	47	Paris	NaCl	-1.9639279037381	-2.90440652069087	-0.552460030255874	-4.34931347515585	0.0430649875975357	-2.72136590449015
Block_49-20161025_124739_proc	A6140L35_NGM_B49	A6140L35	Block_49	20161025	124739	1496.553	999.757633587786	2023	1351.44541673305	3.13079850975332	25	48	Paris	NGM	-2.67366183599785	-3.07102013869602	-0.664559054055026	-3.72275800894594	-0.298465853130592	-2.67674457741481
Block_49-20161025_131329_proc	A6140L35_NaCl_B49	A6140L35	Block_49	20161025	131329	1492.936	578.686567164179	1075	416.687694383076	2.61981067506626	25	48	Paris	NaCl	-1.99470683717692	-2.90535252684946	-0.644956113644285	-3.70938226873137	-0.288204842366961	-2.28618675183061
Block_49-20161025_133917_proc	A6140L70_NaCl_B49	A6140L70	Block_49	20161025	133917	1496.495	698.142322097378	486	226.727899885617	2.35550496529999	25	48	Paris	NaCl	-2.03054035244811	-2.73185255792265	-0.334650045720668	-3.93661376385831	-0.0838176911429908	-2.63434516107524
Block_49-20161025_140450_proc	A6140L70_NGM_B49	A6140L70	Block_49	20161025	140450	1496.893	1206.71235955056	1199	966.567496207894	2.98523218656647	25	48	Paris	NGM	-2.28006794485195	-2.66340445404567	-0.463871870342186	-3.43440739622483	-0.248428035714434	-2.52575157798388
Block_49-20161025_143101_proc	GA150L41_NaCl_B49	GA150L41	Block_49	20161025	143101	1496.159	439.779023746702	4334	1273.9303034759	3.1051456684673	25	48	Paris	NaCl	-1.82030276134104	-2.58837923166354	-1.10727304257099	-3.49784919586821	-0.690493681986704	-1.72464615319242
Block_49-20161025_145649_proc	GA150L41_NGM_B49	GA150L41	Block_49	20161025	145649	1497.043	260.804084237396	6588	1147.71406496404	3.05983370384961	25	48	Paris	NGM	-1.49726078801092	-2.18476195259775	-1.32476089288961	-3.10118197614888	-0.622904865584792	-1.37627792963751
Block_49-20161025_152253_proc	GA150L39_NaCl_B49	GA150L39	Block_49	20161025	152253	1496.875	703.065051020408	1966	923.407692897618	2.96539348833194	25	47	Paris	NaCl	-2.25564747007567	-2.97881363178908	-0.246068778624023	-3.61756742050423	0.0198899569918856	-2.76561347093598
Block_49-20161025_155153_proc	GA150L39_NGM_B49	GA150L39	Block_49	20161025	155153	1496.113	899.93989769821	3641	2190.12946717205	3.34046978845495	25.1	47	Paris	NGM	-2.34979678182864	-2.85390046260561	-0.883571951364141	-4.05639043869792	-0.502629913088416	-2.47023736983033
Block_5-20160712_081554_proc	CA350L10_NGM_B5_1	CA350L10	Block_5	20160712	081554	1596.833	635.498422712934	2140	851.66490459909	2.93026875121054	22.9	52	Paris	NGM	-2.36749878790658	-2.80401836126943	-0.871828631551647	-3.42154673533996	-0.416378023862712	-2.20244600131138
Block_5-20160712_084414_proc	CA350L10_NaCl_1_B5	CA350L10	Block_5	20160712	084414	1597.104	634.320754716981	982	390.020299950457	2.5910872119676	23	52	Paris	NaCl	-2.14424483518004	-2.97912645347451	-0.749668830686157	-3.92250335047026	-0.35523701871394	-2.43578516671933
Block_5-20160712_091303_proc	CA150L10_NGM_1_B5	CA150L10	Block_5	20160712	091303	1596.73	430.161023325809	6207	1672.17342430047	3.22328131694925	22.9	52	Paris	NGM	-1.86629821386574	-2.57188508750601	-1.34992821458099	-4.2892007484793	-0.793515930157197	-2.11873911871444
Block_5-20160712_094141_proc	CA150L10_NaCl_1_B5	CA150L10	Block_5	20160712	094141	1594.593	498.757894736842	176	55.049400990525	1.74075259764156	23	52	Paris	NaCl	-1.565310167552	-2.94061900880432	-0.798258465403127	-4.63979159857597	-0.100232937481771	-2.47602075989357
Block_5-20160712_101224_proc	CA250L10_NaCl_1_B5	CA250L10	Block_5	20160712	101224	1596.689	591.720202020202	2526	936.115442833908	2.97132940973617	23.2	52	Paris	NaCl	-2.03465964010834	-3.00049610073643	-0.844016061038076	-4.60074284747611	-0.46183597075572	-2.74262261742551
Block_5-20160712_104659_proc	CA250L10_NGM_1_B5	CA250L10	Block_5	20160712	104659	1596.352	427.998666666667	4947	1326.34243825923	3.12265566573271	23.2	52	Paris	NGM	-1.89545799637692	-2.5636986145862	-1.21744132560428	-4.28802838842583	-0.678228685585847	-2.22430668159453
Block_5-20160712_111442_proc	CA250L9_NGM_1_B5	CA250L9	Block_5	20160712	111442	1596.353	434.811463046757	4023	1095.7767585472	3.03972208479942	23.3	52	Paris	NGM	-1.64961780894698	-2.39500177063426	-0.963630224548291	-4.56972294026245	-0.536390074974806	-2.80173107093541
Block_5-20160712_115034_proc	CA250L9_NaCl_1_B5	CA250L9	Block_5	20160712	115034	1596.756	385.87784564131	4213	1018.12885856502	3.00780274757064	23.4	50	Paris	NaCl	-1.59805538665044	-2.68024279932052	-0.935167654815265	-4.93558416279216	-0.555425260186511	-3.06070370392058
Block_5-20160712_121907_proc	CA350L8_NaCl_1_B5	CA350L8	Block_5	20160712	121907	1596.924	549.176220806794	1108	381.037076688639	2.58096723661485	23	52	Paris	NaCl	-2.03183541973472	-2.93248923201003	-0.381377831963025	-4.02129926136342	-0.012271554593904	-2.597077990833
Block_5-20160712_132438_proc	CA350L8_NGMl_1_B5	CA350L8	Block_5	20160712	132438	1594.855	551.097633136095	4989	1723.93483527717	3.23652084547105	23	52	Paris	NGM	-2.1588155054358	-2.65555986758446	-1.20878500315419	-3.6086408268256	-0.777088492337549	-1.75282212893393
Block_5-20160712_135433_proc	CA350L10_NaCl_1_B5	CA350L9	Block_5	20160712	135433	1596.504	500.796661608498	1566	491.22806587325	2.69128317186617	23.6	48	Paris	NaCl	-1.58529454395465	-2.61539558647337	-0.458722751989633	-3.52803284972788	-0.0411385481067628	-2.27397942267399
Block_5-20160712_142747_proc	CA350L10_NGM_1_B5	CA350L9	Block_5	20160712	142747	1596.638	360.616244411326	4528	1022.692905151	3.0097452430763	23.7	47	Paris	NGM	-1.65418457595968	-2.39511257088586	-1.15573491855672	-3.8203165785937	-0.591674939194504	-2.00852979645321
Block_50-20161206_100331_proc	A6140L31_NGM_B50	A6140L31	Block_50	20161206	100331	1496.006	562.126494023904	2971	1116.3576975928	3.04780337130451	21.9	33	Paris	NGM	-1.94560473953892	-2.51343414504681	-1.03403577355414	-4.08533456448776	-0.336400437050325	-2.43347867530332
Block_50-20161206_102913_proc	A6140L31_NaCl_B50	A6140L31	Block_50	20161206	102913	1495.228	370.494186046512	4632	1147.73738170195	3.05984252680304	22	33	Paris	NaCl	-1.68405091209986	-2.67369073389351	-1.10212797708588	-4.14194508511212	-0.394272587180969	-2.08966717784808
Block_50-20161206_105537_proc	A6140L75_NGM_B50	A6140L75	Block_50	20161206	105537	1495.125	783.04143126177	1744	913.384670927533	2.96065371869265	22.2	33	Paris	NGM	-2.31249288990365	-2.67192131532524	-0.625893797774272	-3.01116561774691	-0.179349364817245	-2.04044413992198
Block_50-20161206_112246_proc	A6140L75_NaCl_B50	A6140L75	Block_50	20161206	112246	1495.951	490.246562786434	2374	777.996966514943	2.890977903637	22.3	33	Paris	NaCl	-1.90113711665621	-2.68093503715226	-0.814710574188617	-3.8701762296919	-0.424626814930756	-2.23054646420822
Block_50-20161206_114825_proc	A6140L74_NGM_B50	A6140L74	Block_50	20161206	114825	1494.655	625.373891001267	1806	755.642771842525	2.87831653242801	22.4	33	Paris	NGM	-1.68752553098396	-2.4193681181889	-0.765767726158945	-3.92253634312563	-0.36063627813773	-2.94084587086468
Block_50-20161206_121400_proc	A6140L74_NaCl_B50	A6140L74	Block_50	20161206	121400	1493.892	531.298755186722	1105	392.990339650609	2.59438187483345	22.5	33	Paris	NaCl	-2.07370062583591	-2.90085808105209	-0.385676220085862	-3.7841813975112	-0.0523918420740173	-2.78954585423268
Block_50-20161206_124059_proc	A6140L234_NaCl_B50	A6140L234	Block_50	20161206	124059	1494.945	810.311475409836	394	213.561516518317	2.32952299615852	22.8	34	Paris	NaCl	-2.61847539657532	-3.47112812797552	0.0130597739816778	-3.2724818174701	0.315564569381237	-2.31617214326459
Block_50-20161206_130647_proc	A6140L234_NGM_B50	A6140L234	Block_50	20161206	130647	1497.317	709.786982248521	2590	1227.76157889323	3.08911403860956	22.9	34	Paris	NGM	-1.94102409781775	-2.48804115080805	-0.597412917341232	-3.59983745141396	-0.362380356553243	-2.45600695581316
Block_50-20161206_141832_proc	GA150L11_NGM_B50	GA150L11	Block_50	20161206	141832	1495.921	619.416753926702	2233	924.619422762515	2.96596301208496	23.1	34	Paris	NGM	-1.84680720629372	-2.56020184516586	-0.917607947969046	-4.39648683269049	-0.630806814168035	-2.71401673440177
Block_50-20161206_144407_proc	GA150L11_NaCl_B50	GA150L11	Block_50	20161206	144407	1496.629	440.73018753781	3692	1087.2272636636	3.03632033437032	23	34	Paris	NaCl	-1.68698793755688	-2.77810100378264	-1.08659750722162	-4.2527410629736	-0.477042463876242	-2.20253790336451
Block_51-20161121_101739_proc	CA250L14_NGM_3_B51	CA250L14	Block_51	20161121	101739	1496.87	750.856435643564	1587	796.06723587642	2.90094974981927	21.3	60	Paris	NGM	-2.58195800801631	-3.08384974349725	-0.786495462301421	-2.91624722588836	-0.563184166809293	-1.67851705259596
Block_51-20161121_104607_proc	CA250L14_NaCl_3_B51	CA250L14	Block_51	20161121	104607	1494.234	827.352941176471	432	239.197120791145	2.37875594775766	21.3	60	Paris	NaCl	-2.64241398975735	-3.2718611130869	-0.211150035632682	-2.70438652031203	0.0477983087288274	-1.91055498530869
Block_51-20161121_111429_proc	CA250L19_NGM_3_B51	CA250L19	Block_51	20161121	111429	1498.199	784.530984204131	3054	1599.22522025406	3.20390963011632	21.6	48	Paris	NGM	-2.48473924922713	-3.00018417615669	-0.697175139117726	-3.58467891223287	-0.310341208572123	-2.35035780074889
Block_51-20161121_114151_proc	CA250L19_NaCl_3_B51	CA250L19	Block_51	20161121	114151	1495.632	972.256281407035	579	376.386963460713	2.57563457279155	21.7	47	Paris	NaCl	-2.08812854419833	-2.81011206450156	-0.167882554096244	-4.42943054721064	0.083775627792665	-3.56958006289521
Block_51-20161121_120915_proc	CA250L11_NGM_3_B51	CA250L11	Block_51	20161121	120915	1496.139	471.410447761194	2733	861.12637511043	2.93506689127438	21.9	56	Paris	NGM	-2.03063553361531	-2.67181839357227	-0.739913728638684	-3.17053271856263	-0.42142261491313	-2.09402880242457
Block_51-20161121_123809_proc	CA250L11_NaCl_3_B51	CA250L11	Block_51	20161121	123809	1492.834	967.650943396226	258	167.234899122224	2.22332691254464	22	55	Paris	NaCl	-2.29055652244334	-2.8592913987506	0.251640840765131	-2.93444519598381	0.417310358592949	-2.53136620527754
Block_51-20161121_130358_proc	CA250L27_NGM_3_B51	CA250L27	Block_51	20161121	130358	1494.687	563.160396039604	4039	1521.79341869165	3.18235570157286	22.1	55	Paris	NGM	-2.16842072105636	-2.63695122960286	-1.1953990884327	-3.3802704482911	-0.821239435436939	-1.8149561674198
Block_51-20161121_134045_proc	CA250L27_NaCl_3_B51	CA250L27	Block_51	20161121	134045	1495.031	887.392857142857	258	153.138869456792	2.18508543660349	22.1	53	Paris	NaCl	-2.08327416083946	-2.88902952425715	0.328695692689644	-2.74643689018326	0.545185117012907	-1.7774066579446
Block_52-20161122_104818_proc	CA350L40_NGM_3_B52	CA350L40	Block_52	20161122	104818	1492.015	748.263247863248	1387	695.596977769208	2.84235768641146	21.3	46	Paris	NGM	-2.4361228848383	-3.17569996860577	-1.04520752155219	-3.99026800796717	-0.548908237118622	-2.3146202357858
Block_52-20161122_114706_proc	CA150L10_NGM_3_B52	CA150L10	Block_52	20161122	114706	1496.021	566.97248427673	3891	1474.63834820551	3.16868552361122	21.6	47	Paris	NGM	-1.96473316253538	-2.62815795354559	-0.810900123951121	-4.49240746967134	-0.321501237071859	-2.96009027902509
Block_52-20161122_121317_proc	CA150L10_NaCl_3_B52	CA150L10	Block_52	20161122	121317	1494.068	605.780269058296	424	171.913750967638	2.23531061624795	21.8	47	Paris	NaCl	-1.58096908070459	-2.66729449243078	-0.641134255771038	-4.8587200913459	0.0871029142522735	-3.30954939041326
Block_52-20161122_123941_proc	CA150L26_NGM_3_B52	CA150L26	Block_52	20161122	123941	1496.763	548.97316495659	5691	2087.30859980368	3.31958666242625	21.8	47	Paris	NGM	-2.26209002541361	-2.6508773041515	-1.08508061580418	-3.35327123220877	-0.730608340154245	-1.80677065781822
Block_52-20161122_133425_proc	CA350L13_NGM_3_B52	CA350L13	Block_52	20161122	133425	1495.229	374.145989974937	3954	989.395767712439	2.99537004827289	22	47	Paris	NGM	-1.79259724837276	-2.9735035740232	-1.08747098280144	-4.16753226924673	-0.573712565198966	-1.78104682649647
Block_52-20161122_143101_proc	CA150L13_NGM_3_B52	CA150L13	Block_52	20161122	143101	1496.788	863.432170542636	1771	1021.61319708002	3.00928649445701	22	48	Paris	NGM	-2.37100421456931	-2.85031163242974	-0.380687597559609	-3.3886125757051	-0.25028527252471	-2.43851009933924
Block_52-20161122_152516_proc	CA250L29_NGM_3_B52	CA250L29	Block_52	20161122	152516	1495.428	806.875717017208	1523	821.752513004443	2.91474104087328	22.2	48	Paris	NGM	-2.29579395473432	-2.75322108367724	-0.0679719951994876	-3.64669617425078	0.143911420070781	-2.86950491791633
Block_53_2-20161125_105700_proc	CA250L21_NGM_3_B53_2	CA250L21	Block_53_2	20161125	105700	1496.949	903.122448979592	1923	1160.16275062661	3.06451891745203	22.5	44	Paris	NGM	-2.66352097289276	-3.25500347031166	-0.593918032100816	-3.68396419604448	-0.273129656050134	-2.68299825060697
Block_53_2-20161125_112246_proc	CA250L21_NaCl_3_B53_2	CA250L21	Block_53_2	20161125	112246	1494.876	702.509803921569	562	264.109203575361	2.42178353559673	22.5	43	Paris	NaCl	-1.96794630194663	-2.90076259922146	-0.465361162865914	-4.26111517512804	-0.0908734908997338	-2.95500279302667
Block_53_2-20161125_114911_proc	CA350L47_NGM_3_B53_2	CA350L47	Block_53_2	20161125	114911	1497.269	641.336678832117	3060	1310.71319664421	3.11750767205524	22.6	43	Paris	NGM	-2.14924251213238	-3.09298101350056	-0.725263460669183	-4.01846934438055	-0.455555242142953	-2.53709479437417
Block_53_2-20161125_121534_proc	CA350L47_NaCl_3_B53_2	CA350L47	Block_53_2	20161125	121534	1495.868	571.274961597542	1448	552.994077280376	2.7427204799155	22.8	43	Paris	NaCl	-1.8910141320433	-2.80872772580999	-0.332470149354404	-4.11375577410454	-0.12213169549066	-3.21386917171424
Block_53_2-20161125_124205_proc	CA350L31_NGM_3_B53_2	CA350L31	Block_53_2	20161125	124205	1496.287	470.885208012327	3884	1222.30437604542	3.08717936660774	22.9	43	Paris	NGM	-1.98313596416877	-2.67232144168706	-0.880845100783497	-3.81153733370593	-0.299860199523078	-2.20058122666079
Block_53_2-20161125_130756_proc	CA350L31_NaCl_3_B53_2	CA350L31	Block_53_2	20161125	130756	1495.597	579.799270072993	1355	525.293920052598	2.72040237414617	22.9	43	Paris	NaCl	-1.48571961420109	-2.43104503978971	-0.324688665450589	-4.60389379253874	0.0136060947833556	-3.09421032259499
Block_53-20161123_105443_proc	CA350L11_NGM_3_B53	CA350L11	Block_53	20161123	105443	1495.125	1432.66666666667	816	781.911880277569	2.89315781179951	22	50	Paris	NGM	-2.84820071659564	-3.31293899873105	-0.669031514956269	-3.80623866089923	-0.15629388033394	-2.75974699838139
Block_53-20161123_112152_proc	CA350L11_NaCl_3_B53	CA350L11	Block_53	20161123	112152	1485.843	638.78835978836	962	413.579632650557	2.61655914312923	22.1	51	Paris	NaCl	-1.88549153696046	-2.94450496237209	-0.385937750484157	-4.38845547768946	0.0103989031688936	-3.070178490816
Block_53-20161123_114736_proc	CA250L22_NGM_3_B53	CA250L22	Block_53	20161123	114736	1496.816	579.638908327502	4660	1804.57538722606	3.25637502968863	22.2	51	Paris	NGM	-2.23681695605059	-3.01864444163539	-0.881575827654282	-3.7303364034193	-0.530127785869467	-2.05332101731087
Block_53-20161123_121522_proc	CA250L22_NaCl_3_B53	CA250L22	Block_53	20161123	121522	1496.247	718.359223300971	512	245.814977293252	2.39060834054251	22.3	51	Paris	NaCl	-1.98996638520293	-2.74581523299755	-0.317607221649286	-4.0242173365108	0.0590555396980322	-2.90585544216826
Block_53-20161123_124108_proc	CA150L32_NGM_3_B53	CA150L32	Block_53	20161123	124108	1498.632	372.75512295082	8737	2173.15625798816	3.3370909548259	22.5	51	Paris	NGM	-1.80199736226307	-2.33759760453678	-1.61581972303405	-2.95435266954733	-1.34034610114814	-1.23175501193526
Block_53-20161123_130644_proc	CA150L32_NaCl_3_B53	CA150L32	Block_53	20161123	130644	1489.497	932.640350877193	250	156.53612442274	2.19461457719912	22.6	51	Paris	NaCl	-2.57759896544946	-3.20743897290285	-0.145668961610057	-3.42120082782388	0.127060123308816	-2.74871944630428
Block_53-20161123_133243_proc	CA250L2_NGM_3_B53	CA250L2	Block_53	20161123	133243	1492.559	881.259314456036	1528	902.184927020522	2.95529556697972	22.7	51	Paris	NGM	-2.69749296066463	-3.38364440554536	-1.36806766716658	-4.08364161153682	-0.596261356724443	-2.42209558096409
Block_53-20161123_135828_proc	CA250L2_NaCl_3_B53	CA250L2	Block_53	20161123	135828	1493.372	957.643939393939	413	264.84154448436	2.42298611190479	22.7	51	Paris	NaCl	-2.29535042903607	-3.35863674007925	-0.560172755410629	-4.13971647106807	-0.102674361367167	-2.79865370576773
Block_53-20161123_142709_proc	CA150L47_NGM_3_B53	CA150L47	Block_53	20161123	142709	1496.737	594.401913875598	4346	1725.93496232361	3.23702442635245	22.8	51	Paris	NGM	-2.2721181591872	-3.01109481932746	-0.880347345443899	-4.42250251408104	-0.293343407352929	-2.86742081530733
Block_53-20161123_145305_proc	CA150L47_NaCl_3_B53	CA150L47	Block_53	20161123	145305	1494.647	669.91095890411	402	180.179136263915	2.25570450068278	22.8	51	Paris	NaCl	-2.11343906226667	-2.90397001499036	-0.244954379664568	-3.76640186455448	0.049890085515826	-2.6449228151394
Block_53-20161123_151831_proc	CA150L46_NGM_3_B53	CA150L46	Block_53	20161123	151831	1495.845	682.960567823344	2055	938.254944113174	2.97232086159608	22.9	52	Paris	NGM	-2.54576101438029	-2.8523188688987	-1.09018042367848	-2.64264195600878	-0.581750747772828	-1.66462603943085
Block_53-20161123_154409_proc	CA150L46_NaCl_3_B53	CA150L46	Block_53	20161123	154409	1494.862	727.123076923077	245	119.17163848312	2.07617291047262	23	52	Paris	NaCl	-2.02897813126968	-2.95688680279028	-0.450143499785657	-3.4042776670152	0.0399161418449224	-2.13999393749357
Block_53-20161123_161017_proc	CA250L17_NGM_3_B53	CA250L17	Block_53	20161123	161017	1495.144	305.283438155136	5444	1111.5738934287	3.04593833832754	23.1	52	Paris	NGM	-1.45147527697732	-2.77605246273019	-1.57627181079564	-4.67660864581964	-0.654280731394761	-1.92976473897995
Block_53-20161123_163647_proc	CA250L17_NaCl_3_B53	CA250L17	Block_53	20161123	163647	1494.86	445.916967509025	490	146.167075230739	2.16484955691768	23.2	52	Paris	NaCl	-1.40819748410665	-2.57986690979979	-0.142647832753827	-4.36120738534127	0.195402140802449	-2.9723497833087
Block_53-20161123_170232_proc	CA150L28_NGM_3_B53	CA150L28	Block_53	20161123	170232	1496.416	630.659420289855	2376	1001.35709763107	3.00058898045092	23.1	52	Paris	NGM	-1.90197554006691	-2.50060095445973	-0.923613854871371	-3.92058244716194	-0.323823918671287	-2.22786704419781
Block_53-20161123_172922_proc	CA150L28_NaCl_3_B53	CA150L28	Block_53	20161123	172922	1492.322	511.424657534247	136	46.607738426866	1.6684580299319	23.1	51	Paris	NaCl	-2.0456199019234	-3.58484631887914	-0.164181144229666	-3.80432579105074	0.093604340581668	-2.1410470318292
Block_54-20161128_103853_proc	CA250L50_NGM_3_B54	CA250L50	Block_54	20161128	103853	1496.46	374.842911877395	2933	734.676677316065	2.8660962531645	22.3	35	Paris	NGM	-2.00128789568245	-2.60679912852691	-0.72696652788182	-3.38403118423308	-0.376824787078045	-1.87216489025329
Block_54-20161128_113341_proc	CA150L49_NGM_3_B54	CA150L49	Block_54	20161128	113341	1496.658	326.425925925926	6893	1503.38548112355	3.17707035175125	22.5	33	Paris	NGM	-1.87517482018182	-2.83169828303417	-1.26672307037857	-4.17112259465517	-0.439096515662982	-2.01912952293752
Block_54-20161128_122544_proc	CA150L40_NGM_3_B54	CA150L40	Block_54	20161128	122544	1496.744	686.949152542373	2771	1271.78468842696	3.10441359201753	22.8	31	Paris	NGM	-2.18718696488993	-2.86229293802841	-0.657155363287021	-3.9882911388862	-0.274313703510848	-2.41280960423181
Block_55-20161129_093620_proc	CA150L35_NGM_3_B55	CA150L35	Block_55	20161129	093620	1497.976	539.026	2907	1046.04384983471	3.01954989040323	21.1	25	Paris	NGM	-1.98780903639155	-2.65270670587436	-0.584562360303207	-4.26018626474005	-0.0823798528333286	-2.8620892165046
Block_55-20161129_100309_proc	CA150L35_NaCl_3_B55	CA150L35	Block_55	20161129	100309	1495.228	582.984507042254	1420	553.653355876161	2.74323793666185	21.2	25	Paris	NaCl	-1.90995326436028	-2.87656410634548	-0.514251293830662	-4.67437437923567	-0.153546263898787	-3.45335715063838
Block_55-20161129_102912_proc	CA250L47_NGM_3_B55	CA250L47	Block_55	20161129	102912	1493.46	1007.29010238908	3235	2181.90208055701	3.33883525641365	21.5	26	Paris	NGM	-3.18423324525559	-3.60245077279394	-1.31404978766374	-4.43392595452491	-0.772225669849143	-3.25357426842333
Block_55-20161129_112045_proc	CA150L21_NGM_3_B55	CA150L21	Block_55	20161129	112045	1497.079	605.229955947137	3912	1581.51947069273	3.19907454305058	21.6	25	Paris	NGM	-2.39972434420162	-3.29964514163083	-1.09807935452031	-3.74234535952442	-0.58909292077527	-2.00900738357724
Block_55-20161129_114629_proc	CA150L21_NaCl_3_B55	CA150L21	Block_55	20161129	114629	1495.129	1265.62195121951	177	149.829937995888	2.17559859979436	21.7	25	Paris	NaCl	-2.66627675925428	-3.34640279863297	-0.168211048548898	-3.74035557531253	0.0751626552272206	-3.10277082960666
Block_55-20161129_121211_proc	CA250L34_NGM_3_B55	CA250L34	Block_55	20161129	121211	1495.152	609.290322580645	4224	1721.32487036813	3.23586284365311	21.8	26	Paris	NGM	-2.30866100636368	-2.85918851389034	-0.997309596522778	-3.44781903786443	-0.615015147174605	-2.03926649329617
Block_55-20161129_123801_proc	CA250L34_NaCl_3_B55	CA250L34	Block_55	20161129	123801	1496.606	852.770114942529	397	226.211665349587	2.35451499699229	22	25	Paris	NaCl	-2.28863412400195	-3.14726087814753	-0.238848361566587	-4.05286984954489	-0.0113908504135707	-2.9883913857484
Block_55-20161129_130550_proc	CA350L52_NGM_3_B55	CA350L52	Block_55	20161129	130550	1497.449	490.022947925861	4035	1320.40730260653	3.12070791756145	22	25	Paris	NGM	-2.44527536665036	-3.12629347252451	-1.14669803833477	-3.03781310203794	-0.78622450834693	-1.48047666367783
Block_55-20161129_133121_proc	CA350L52_NaCl_3_B55	CA350L52	Block_55	20161129	133121	1494.756	591.777777777778	124	49.0919216544001	1.69101003245774	22	25	Paris	NaCl	-2.75565853147341	-3.31942473272795	-0.19525539131379	-2.34165395507001	0.144717463387802	-1.61101712661211
Block_55-20161129_135735_proc	CA150L8_NGM_3_B55	CA150L8	Block_55	20161129	135735	1495.721	485.755066079295	2926	950.256981982614	2.9778410692516	22.2	24	Paris	NGM	-2.16214574181719	-3.16546873014627	-0.994526546805268	-4.38074676546142	-0.41535848294438	-2.77218639448507
Block_55-20161129_142312_proc	CA150L8_NaCl_3_B55	CA150L8	Block_55	20161129	142312	1488.089	880.571428571429	153	90.5372115319907	1.95682711446983	22.3	25	Paris	NaCl	-2.0436228565617	-3.37409442406558	-0.49117917399309	-4.25161314686319	-0.080465491413242	-2.59398317160417
Block_56-20161130_094619_proc	CA350L45_NGM_3_B56	CA350L45	Block_56	20161130	094619	1496.877	435.57962697274	3616	1052.22802617278	3.02210986508145	20.6	23	Paris	NGM	-1.86601138846594	-2.87547678201385	-0.895315620858102	-4.82156476881848	-0.215749480849564	-2.70879054429687
Block_56-20161130_101231_proc	CA350L45_NaCl_3_B56	CA350L45	Block_56	20161130	101231	1495.877	436.150999259808	3311	965.384158289233	2.98470016787814	20.9	25	Paris	NaCl	-1.60350180917522	-3.13823305228706	-0.925325070290613	-4.72436668083535	-0.54409510065252	-2.3938796523963
Block_56-20161130_104011_proc	CA250L19_NGM_4_B56	CA250L19	Block_56	20161130	104011	1497.34	802.609907120743	3637	1949.51863451063	3.28992739075584	21.2	26	Paris	NGM	-2.60784818521202	-3.12013332059386	-0.766769026011466	-3.94480115567672	-0.267412503216624	-2.68892629212723
Block_56-20161130_110604_proc	CA250L19_NaCl_4_B56	CA250L19	Block_56	20161130	110604	1494.83	1061.16091954023	236	167.53341651659	2.22410144517172	21.2	26	Paris	NaCl	-2.33144458144355	-3.06106224408712	-0.190280180702117	-3.96023284560792	0.116736259732188	-3.46444871514948
Block_56-20161130_113214_proc	CA150L41_NGM_3_B56	CA150L41	Block_56	20161130	113214	1496.744	407.276178010471	3008	818.501188884337	2.91301931456718	21.4	26	Paris	NGM	-1.83721344581538	-2.40060803597473	-1.03270496467796	-3.93429074434635	-0.634241371815051	-1.97404338541525
Block_56-20161130_115813_proc	CA150L41_NaCl_3_B56	CA150L41	Block_56	20161130	115813	1494.588	973.603448275862	153	99.6671508042396	1.99855204321446	21.5	25	Paris	NaCl	-2.03744542021599	-2.50058120167132	-0.0465994840404839	-4.25034361666443	0.00481501734604567	-3.61771471145553
Block_56-20161130_131942_proc	CA150L32_NGM_4_B56	CA150L32	Block_56	20161130	131942	1495.821	1050.82040816327	1574	1105.74147738866	3.04365360068705	21.8	25	Paris	NGM	-2.41121601210504	-2.78091984920992	-0.33060413600219	-3.37315802191488	-0.184978614535047	-2.529490544653
Block_57-20161202_101358_proc	CA150L46_NGM_4_B57	CA150L46	Block_57	20161202	101358	1495.73	765.991678224688	3409	1745.81350315094	3.24199784825935	21.6	33	Paris	NGM	-2.54113276469229	-2.95447191075118	-0.995669631366181	-3.40760531737462	-0.480752299801563	-2.23321549755515
Block_57-20161202_103936_proc	CA150L46_NaCl_4_B57	CA150L46	Block_57	20161202	103936	1495.054	863.324731182796	1095	632.311997188838	2.80093142198953	21.8	34	Paris	NaCl	-2.38331999135744	-3.18523319060438	-0.632992893009252	-4.07343404160354	-0.161168681384881	-2.78282198991756
Block_57-20161202_110538_proc	CA150L47_NGM_4_B57	CA150L47	Block_57	20161202	110538	1502.763	721.836714975845	4481	2152.40215510148	3.3329234182138	22	34	Paris	NGM	-2.42281758900375	-3.03166971471361	-0.671762416881552	-4.70496682579599	-0.272326050037783	-3.28212057390928
Block_57-20161202_113214_proc	CA150L47_NaCl_4_B57	CA150L47	Block_57	20161202	113214	1495.459	966.055555555556	262	169.250080112899	2.22852888292635	22	35	Paris	NaCl	-2.37353810082919	-3.19653220763117	-0.12062549203545	-3.57803938602044	0.16896394750183	-2.59164176466549
Block_57-20161202_115942_proc	CA250L14_NGM_4_B57	CA250L14	Block_57	20161202	115942	1498.043	609.568238213399	2512	1022.15718400077	3.00951768532432	22.1	35	Paris	NGM	-2.627684767483	-3.13958688466072	-1.01907654564124	-3.04442426171391	-0.837369335620736	-1.75842809623305
Block_57-20161202_124843_proc	CA250L14_NaCl_4_B57	CA250L14	Block_57	20161202	124843	1493.809	658.339285714286	364	160.419103111576	2.20525608391042	22.2	35	Paris	NaCl	-2.83848371684263	-3.40184608293406	-0.0256064161590503	-2.8741561906921	0.198256643163971	-2.00555503617496
Block_57-20161202_135320_proc	CA350L40_NGM_4_B57	CA350L40	Block_57	20161202	135320	1491.607	1240.03448275862	424	352.488705597155	2.54714520593617	22.2	35	Paris	NGM	-2.87484425378816	-3.52184653971417	-0.641837949201206	-3.70022787776547	-0.127484723863456	-2.45383003669837
Block_57-20161202_141900_proc	CA350L40_NaCl_4_B57	CA350L40	Block_57	20161202	141900	1478.371	895.206896551724	146	88.4082594264577	1.94649284030462	22.4	37	Paris	NaCl	-2.19789909482425	-3.49735321889908	-0.574794111750701	-3.70810061128124	-0.0513743030502879	-1.97358799198412
Block_57-20161202_144537_proc	CA250L27_NGM_4_B57	CA250L27	Block_57	20161202	144537	1495.519	716.488038277512	1358	650.604075227972	2.81331677927089	22.5	37	Paris	NGM	-2.12339939859354	-2.90898400355745	-0.707108737918288	-4.1365929088109	-0.22498742154109	-2.70550897484629
Block_57-20161202_151247_proc	CA250L27_NaCl_4_B57	CA250L27	Block_57	20161202	151247	1492.033	875.915730337079	328	192.55630374835	2.28455774076353	22.5	37	Paris	NaCl	-2.69441727586979	-3.35975723829739	-0.118477862131593	-2.81127048282571	0.241174011587097	-1.77832224798071
Block_57-20161202_153906_proc	CA250L11_NGM_4_B57	CA250L11	Block_57	20161202	153906	1495.901	817.22972972973	1638	894.860219558178	2.95175520222591	22.6	38	Paris	NGM	-2.43127615642349	-2.8906683804603	-0.544891099129957	-3.07261326576762	-0.322771015739309	-2.2471983511513
Block_57-20161202_160440_proc	CA250L11_NaCl_4_B57	CA250L11	Block_57	20161202	160440	1493.506	901.925531914894	225	135.877086989173	2.13314622764391	22.7	38	Paris	NaCl	-2.32825600938274	-2.90616656014872	-0.143735680824038	-2.99359311634111	0.0459003225045748	-2.44241402438843
Block_57-20161202_165819_proc	CA150L47_NaCl_4redo_B57	CA150L47	Block_57	20161202	165819	1493.301	1067.76470588235	401	286.72963257831	2.45747257819317	22.7	38	Paris	NaCl	-2.63536274109049	-3.41839992314107	0.0836565402165943	-3.47908796753641	0.262415517915618	-2.64730012209456
Block_58-20161205_100259_proc	CA350L37_NGM_3_B58	CA350L37	Block_58	20161205	100259	1496.977	690.716945996276	3595	1658.76123738482	3.21978387803839	21.6	31	Paris	NGM	-2.05819729493624	-2.36524107828719	-0.924761330822457	-3.52369364271504	-0.53296877117046	-2.01073282740778
Block_58-20161205_102843_proc	CA350L37_NaCl_3_B58	CA350L37	Block_58	20161205	102843	1494.185	969.612903225806	253	164.177839100332	2.21531453520752	21.7	31	Paris	NaCl	-2.29450193758435	-3.07421626627742	-0.284019739540642	-3.84937779390561	0.103502397428295	-2.73580392327924
Block_58-20161205_105646_proc	CA150L13_NGM_4_B58	CA150L13	Block_58	20161205	105646	1497.309	232.064780342517	9913	1536.39507111449	3.18650290524189	21.9	32	Paris	NGM	-1.42157655007009	-1.96460987219522	-1.94620170290709	-2.84737189227285	-1.62638197913295	-0.991856511183895
[truncated: 1,435 more rows]
