# Supplementary material for: Selection and the direction of phenotypic evolution
Source: eLife. 2023 Aug 31;12:e80993. doi: 10.7554/eLife.80993 (PMC10564456; doi:10.7554/eLife.80993)
Supplement: Figure 2—source code 1. — Figure 2 script also produces Figure 2—figure supplements 2 and 3. [file elife-80993-fig2-code1.zip]

Archive with 2 entries (2 files):
- Figure2.R
- __MACOSX/._Figure2.R
