# Supplementary material for: Selection and the direction of phenotypic evolution
Source: eLife. 2023 Aug 31;12:e80993. doi: 10.7554/eLife.80993 (PMC10564456; doi:10.7554/eLife.80993)
Supplement: Figure 5—source data 1. [file elife-80993-fig5-data1.txt]

population	nonGFP	GFP	nonGFP	GFP
A6140	40	3	123	6
A6140	26	3	14	2
GA4	29	0	106	1
GA4	100	1
GA4	256	11
A6140	53	3
GA1	31	2	30	0
A6140	44	5	18	4
GA2	61	5	36	2
A6140	21	0	24	4
GA4	313	4
A6140	35	6
A6140	92	6
A6140	45	2
GA4	218	12
GA2	43	3
A6140	136	14
A6140	45	9
A6140	143	9
A6140	26	8
A6140	23	1
A6140	227	33
GA1	190	11
A6140	142	5	144	5
GA1	123	3	40	2
GA2	620	5	250	1
GA2	255	7
GA1	404	4
