# Supplementary material for: Selection and the direction of phenotypic evolution
Source: eLife. 2023 Aug 31;12:e80993. doi: 10.7554/eLife.80993 (PMC10564456; doi:10.7554/eLife.80993)
Supplement: Figure 5—source data 2. [file elife-80993-fig5-data2.txt]

x

	 Simultaneous Tests for General Linear Hypotheses

Multiple Comparisons of Means: Tukey Contrasts


Fit: glm(formula = cbind(data$GFP, data$nonGFP) ~ population, family = "quasibinomial", 
    data = data)

Linear Hypotheses:
                 Estimate Std. Error z value Pr(>|z|)   
GA1 - A6140 == 0  -1.2087     0.4639  -2.605  0.04299 * 
GA2 - A6140 == 0  -1.6002     0.4537  -3.527  0.00219 **
GA4 - A6140 == 0  -1.1551     0.4141  -2.789  0.02563 * 
GA2 - GA1 == 0    -0.3915     0.5955  -0.657  0.90952   
GA4 - GA1 == 0     0.0536     0.5660   0.095  0.99968   
GA4 - GA2 == 0     0.4451     0.5576   0.798  0.84996   
---
Signif. codes:  0 ‘***’ 0.001 ‘**’ 0.01 ‘*’ 0.05 ‘.’ 0.1 ‘ ’ 1
(Adjusted p values reported -- single-step method)
