# Supplementary material for: Selection and the direction of phenotypic evolution
Source: eLife. 2023 Aug 31;12:e80993. doi: 10.7554/eLife.80993 (PMC10564456; doi:10.7554/eLife.80993)
Supplement: Figure 6—figure supplement 1—source code 1. [file elife-80993-fig6-figsupp1-code1.zip]

Archive with 2 entries (2 files):
- Figure6_figure_supplement1.R
- __MACOSX/._Figure6_figure_supplement1.R
