# Supplementary material for: Selection and the direction of phenotypic evolution
Source: eLife. 2023 Aug 31;12:e80993. doi: 10.7554/eLife.80993 (PMC10564456; doi:10.7554/eLife.80993)
Supplement: Figure 9—figure supplement 2—source data 1. [file elife-80993-fig9-figsupp2-data1.txt]

trait	Post.mode	lower_83	upper_83	lower_95	upper_95
SF	-0.229	-0.645	0.067	-0.809	0.295
SB	0.364	-0.001	0.671	-0.168	0.858
FS	0.071	-0.29	0.6	-0.538	0.834
FB	-0.023	-0.269	0.275	-0.4	0.457
BS	-0.573	-1.257	0.099	-1.576	0.454
BF	-0.249	-0.527	0.054	-0.68	0.218
Size	0.439	0.132	0.752	-0.06	0.913
